# Supplementary material for: Supply versus use designs of environmental extensions in input–output analysis: Conceptual and empirical implications for the case of energy
Source: J Ind Ecol. 2019 Dec 17;24(3):548–63. doi: 10.1111/jiec.12975 (PMC7319417; doi:10.1111/jiec.12975)
Supplement: Supplementary file 1 — Supporting Information S1: This supporting information S1 provides data for figures 2, 3, 4, 5, 6, and 7 and detailed results of the SRIO model of Austria and the MRIO database EXIOBASE in the form of pivots and underlying lists. It also includes SRIO‐ and EXIOBASE codes, a concordance table to match SRIO model and energy accounts (EA). (XLSX 343 KB) [file 44498_2020_2403008_MOESM1_ESM.xlsx]

## Sheet: Summary
2019 Journal of Industrial Ecology – www.wileyonlinelibrary.com/journal/jie
SUPPORTING INFORMATION FOR:
Wieland, H., S. Giljum, N. Eisenmenger, D. Wiedenhofer, M. Bruckner, A. Schaffartzik, and A. Owen. 2019. Supply versus Use Designs of Environmental Extensions in Input-Output Analysis: Conceptual and Empirical Implications for the Case of Energy. Journal of Industrial Ecology.
This supporting information S1 provides data for figures 2, 3, 4, 5, 6, and 7 and detailed results of the SRIO model of Austria and the MRIO database EXIOBASE in the form of pivots and underlying lists. It also includes SRIO- and EXIOBASE codes, a concordance table to match SRIO model and energy accounts (EA).

## Sheet: Data for figure 2 in main text
This table shows the data that was used to plot figures 2a and 2b in the main text
Energy supply and use of Austria for 1999, 2007 and 2014. UNIT: Peta Joule
		1999	2007	2014
Energy supply	Natural inputs	399.621	439.641	481.742
Energy supply	Imported energy products	935	1247.26	1191.88
Energy supply	Wastes	9.8	21.8	30.6
Energy supply	Withdrawal from stock	16.123	5.328	2.77135
Energy use	Direct household consumption	386.578	391.029	372.895
Energy use	Industries final energy use	481.331	586.942	552.073
Energy use	Industries non-energy use	104.854	121.762	84.923
Energy use	Energy-industries own consumption	60.8516	87.1266	83.2763
Energy use	Losses (transport & transformation)	125.341	135.293	146.945
Energy use	Exported energy products	200.568	376.544	423.324
Energy use	Addition to stocks	0	16.6	43.554

## Sheet: Data for figure 3 in main text
This table shows the data that was used to plot figure 3 in the main text
The two energy extensions for the year 2014 disaggregated by energy source and energy uses (including losses). UNIT: Peta Joule
		Supply				Use
CPA code	Short product name	Natural inputs	Imported energy products	Wastes	Withdrawal from stock	Industries final energy use	Energy-industries own consumption	Industries non-energy use	Losses (transport & transformation)
1	Products of agriculture	42.9605	8.21433	0	0.009108	15.8817	0	0	0		Direct household consumption	372.895
2	Products of forestry & logging	171.842	32.8573	0	0.036432	5.2346	0	0	0		Exported energy products	423.324
3	Products of fishing	0	0	0	0	0.318611	0	0	0		Addition to stock	43.5
4	Mining and quarrying	86.9069	766.383	0	0	1.81899e-15	8.82635	0	0.342956
10	Food products & beverages	0	0	0	0	26.9178	0	0	0
13	Textiles	0	0	0	0	2.83937	0	0	0
16	Products of wood	0	0	0	0	28.5964	0	0	0
17	Paper and paper products	0	0	0	0	66.7844	0	0	0
18	Recorded media	0	0	0	0	1.17507	0	0	0
19	Refined petroleum products	0	288.26	0	2.72581	0	49.9945	0	69.5906
20	Chemical products	0	0	0	0	38.6075	0	18.2227	0
21	Pharmaceutical products	0	0	0	0	4.02007	0	0	0
22	Plastic products	0	0	0	0	5.94979	0	2.78756	0
23	Non-metallic mineral products nec	0	0	0	0	40.1051	0	19.6462	0
24	Basic metals	0	0	0	0	67.9045	0	44.2665	12.2942
25	Fabricated metal products	0	0	0	0	9.11408	0	0	0
26	Computer and electronics	0	0	0	0	2.32013	0	0	0
27	Electrical equipment	0	0	0	0	8.04365	0	0	0
28	Machinery and equipment n.e.c.	0	0	0	0	5.75972	0	0	0
29	Motor vehicles	0	0	0	0	4.66098	0	0	0
30	Other transport equipment	0	0	0	0	0.433	0	0	0
31	Furniture	0	0	0	0	1.9115	0	0	0
33	Services of machinery and equipment	0	0	0	0	0.94852	0	0	0
35	Electricity, gas & steam	179.939	96.1622	0	0	0	24.4554	0	64.0465
36	Water supply	0	0	0	0	0.57309	0	0	0
37	Sewerage, waste collection & treatment	0	0	30.6935	0	1.49184	0	0	0.670485
38	Construction	0	0	0	0	15.79	0	0	0
45	Trade and repair of motor vehicles	0	0	0	0	3.0011	0	0	0
46	Wholesale trade	0	0	0	0	8.72494	0	0	0
47	Retail trade	0	0	0	0	10.8126	0	0	0
49	Land transport services	0	0	0	0	40.7764	0	0	0
50	Water transport services	0	0	0	0	1.15439	0	0	0
51	Air transport services	0	0	0	0	38.105	0	0	0
52	Warehousing services	0	0	0	0	3.37373	0	0	0
53	Postal and courier services	0	0	0	0	3.0031	0	0	0
54	Accommodation and food services	0	0	0	0	14.648	0	0	0
58	Publishing services	0	0	0	0	0.24013	0	0	0
59	Media services	0	0	0	0	1.12448	0	0	0
61	Telecommunications services	0	0	0	0	1.84378	0	0	0
62	Programming services	0	0	0	0	0.87002	0	0	0
64	Financial services	0	0	0	0	3.30154	0	0	0
65	Insurances	0	0	0	0	0.45789	0	0	0
66	Auxiliary financial services	0	0	0	0	0.42192	0	0	0
68	Real estate services	0	0	0	0	5.9788	0	0	0
69	Legal and accounting services	0	0	0	0	1.46803	0	0	0
71	Architectural and engineering services	0	0	0	0	0.86764	0	0	0
72	Scientific research and development services	0	0	0	0	0.49625	0	0	0
73	Advertising and market research services	0	0	0	0	0.38261	0	0	0
74	Other professional services	0	0	0	0	1.19398	0	0	0
77	Rental and leasing services	0	0	0	0	1.2513	0	0	0
78	Employment services	0	0	0	0	1.26466	0	0	0
79	Travel agency services	0	0	0	0	0.60714	0	0	0
80	Security and investigation services	0	0	0	0	2.3226	0	0	0
84	Public administration services	0	0	0	0	8.90025	0	0	0
85	Education services	0	0	0	0	9.9058	0	0	0
86	Human health services	0	0	0	0	11.3481	0	0	0
87	Social work services	0	0	0	0	6.16068	0	0	0
90	Arts and entertainment services	0	0	0	0	3.22552	0	0	0
93	Sporting services	0	0	0	0	1.69019	0	0	0
94	Services furnished by membership organisations	0	0	0	0	3.53297	0	0	0
95	Repair services	0	0	0	0	2.60019	0	0	0
96	Other personal services	0	0	0	0	1.63572	0	0	0
97	Services of households	0	0	0	0	0	0	0	0
98	Services provided by extraterritorial organisations	0	0	0	0	0	0	0	0

## Sheet: Data for figure 4 in main text
This table shows the data that was used to plot figure 4 in the main text
SRIO-based energy footprints of 64 final products calculated using the supply-extended (left) and the use-extended model (right) for Austria 2014, broken down by the energy flows included in the respective extension. The footprints are aggregated across final demand categories. UNIT: Tera Joule
		Supply				Use
CPA code	Short product name	Natural inputs	Imported energy products	Wastes	Withdrawal from stock	Direct household consumption	Energy-industry own consumption	Industries non-energy use	Industries final energy use	Losses (transportation & transformation)	Exported energy products	Addition to stock
1	Products of agriculture	20353.2	11456.1	65.1049	28.9723	13613.6	641.044	242.023	8296.19	993.818	5979.29	0
2	Products of forestry & logging	48049.9	9814.34	4.4095	12.5827	54454.3	53.7958	11.7647	1440.51	77.1987	23917.2	0
3	Products of fishing	43.9033	113.498	1.24474	0.250302	0	8.45158	3.55423	198.577	14.6365	0	0
4	Mining and quarrying	8836.41	75779.1	14.17	1.56708	498.989	927.299	166.201	499.097	153.491	13.9331	2795.3
10	Food products & beverages	28257	35459	735.173	58.8737	0	2039.97	1391.82	39382.1	3554.75	0	0
13	Textiles	1823.89	4253.48	112.754	8.93023	0	325.308	442.255	4990.98	602.482	0	0
16	Products of wood	51641.5	16117.5	335.528	23.8908	0	523.336	433.655	20120.3	985.864	0	0
17	Paper and paper products	24745.6	15266.2	1033.95	15.6599	0	695.259	389.656	44473.1	1362.67	0	0
18	Recorded media	548.769	584.749	25.3723	0.845194	0	38.3047	33.7982	1054.89	75.2121	0	0
19	Refined petroleum products	17728.3	289718	47.8282	1318.76	159311	25987.9	461.523	1529.48	33939.7	247731	0
20	Chemical products	11209.6	64152.3	357.632	223.096	0	5161.51	13240.5	31359.2	7720.04	0	0
21	Pharmaceutical products	1734.6	3935.6	76.9895	7.81921	0	302.458	513.962	5434.72	562.655	0	0
22	Plastic products	5163.11	7060.87	338.912	14.3146	0	456.823	2293.77	7253.89	861.76	0	0
23	Non-metallic mineral products nec	3853.87	18567.8	181.01	12.724	0	630.455	7661.78	16697.5	915.361	0	0
24	Basic metals	12888.8	61622.6	3275.13	50.5609	0	2318.59	23608.1	39239.2	9876.09	0	0
25	Fabricated metal products	4448.96	13640.4	593.663	16.2263	0	702.283	3633.49	11824.2	2086	0	0
26	Computer and electronics	2189.27	6446.44	217.044	12.2429	0	425.952	1160.38	5945.45	907.338	0	0
27	Electrical equipment	2958.73	9398.43	308.587	16.2432	0	577.286	1725.84	9832.52	1307.43	0	0
28	Machinery and equipment n.e.c.	6427.09	19276.9	801.895	28.4502	0	1108.46	4007.62	17097.8	2773.09	0	0
29	Motor vehicles	3907.05	11581.2	438.93	17.9788	0	697.852	2450.24	11102	1712.52	0	0
30	Other transport equipment	1192.59	3421.44	143.614	5.85929	0	213.189	766.726	3340.46	480.973	0	0
31	Furniture	7549.4	13104.2	513.6	17.8073	0	674.438	3132.79	11070.4	1747.18	0	0
33	Services of machinery and equipment	1889.3	5487.2	142.101	8.53583	0	339.165	461.688	3165.79	671.566	0	0
35	Electricity, gas & steam	85673.8	121078	902.119	16.9314	145017	11441.9	413.576	2220.5	27316.3	145682	40759.3
36	Water supply	2.94324	6.61028	0.643006	0.00512708	0	0.434263	0.291159	2.84478	0.922065	0	0
37	Sewerage, waste collection & treatment	1442.83	2561.58	5509.81	4.92173	0	175.515	89.8422	968.298	441.238	0	0
38	Construction	24776.4	67091.1	1054.72	108.062	0	3379.57	6816.65	35125.4	5460.46	0	0
45	Trade and repair of motor vehicles	1820.14	5425.34	209.839	13.3263	0	418.291	351.626	4645.61	752.565	0	0
46	Wholesale trade	1154.59	3501.63	128.096	9.22092	0	267.437	134.637	2678.29	446.486	0	0
47	Retail trade	0	0	0	0	0	0	0	0	0	0	0
49	Land transport services	8771.88	40711	397.449	120.009	0	3203.5	411.652	29284.5	4987.94	0	0
50	Water transport services	34.4739	168.462	2.24115	0.547989	0	13.5281	1.93113	408.557	20.3697	0	0
51	Air transport services	1381.87	13622.2	48.8569	54.9312	0	1149.11	72.9353	22258.3	1556.1	0	0
52	Warehousing services	3677.38	13620.4	214.521	16.0865	0	700.671	185.216	3413.4	1174.83	0	0
53	Postal and courier services	195.845	657.264	13.6708	1.84045	0	54.4958	11.1345	1320.76	90.9728	0	0
54	Accommodation and food services	12752.6	30176	896.744	79.9885	0	2401.8	718.933	25480.8	4066.6	0	0
58	Publishing services	1402.17	2321.07	100.721	4.53182	0	164.641	111.03	2862.04	301.912	0	0
59	Media services	385.953	974.193	44.5625	2.14474	0	76.2496	32.2298	1236.6	137.796	0	0
61	Telecommunications services	1239.96	2479.18	80.7084	3.51742	0	202.588	87.328	1971.58	417.068	0	0
62	Programming services	4731.75	12852.1	421.688	30.6104	0	960.645	622.537	8857.74	1659.99	0	0
64	Financial services	1031.83	2588.87	162.56	5.5633	0	195.321	96.2919	2592.26	350.671	0	0
65	Insurances	1149.38	3111.04	311.23	7.42481	0	235.261	113.381	2914.43	410.074	0	0
66	Auxiliary financial services	102.502	257.373	19.8563	0.595555	0	19.6198	9.14582	255.309	34.5838	0	0
68	Real estate services	12451.7	28376.6	6658.65	46.8208	0	2018.29	1349.63	15698	3931.51	0	0
69	Legal and accounting services	2074.2	5082.97	230.215	9.4529	0	378.06	163.252	2909.75	700.003	0	0
71	Architectural and engineering services	1740.46	4840.15	162.06	8.39717	0	296.526	303.289	2804.24	533.603	0	0
72	Scientific research and development services	4783.72	13558.6	406.47	27.0887	0	930.214	1628.16	9723.24	1803.22	0	0
73	Advertising and market research services	494.224	1269.12	46.7608	3.1331	0	96.21	61.8619	1055.58	164.073	0	0
74	Other professional services	537.604	1860.6	70.5159	1.98201	0	86.0225	161.327	983.991	156.998	0	0
77	Rental and leasing services	1055.97	3093.71	85.7364	8.64759	0	240.179	137.831	2305.5	392.584	0	0
78	Employment services	57.6077	134.006	5.275	0.168188	0	9.2725	4.72506	75.7168	18.2139	0	0
79	Travel agency services	1081.14	4014.87	81.4849	12.6934	0	331.015	64.0833	4079.14	520.406	0	0
80	Security and investigation services	920.884	2239.9	122.076	4.5088	0	165.258	84.0371	1359.4	298.085	0	0
84	Public administration services	9324.18	29055.3	743.695	65.7898	0	2121.35	667.658	15186.1	3588.88	0	0
85	Education services	6897.8	19198.2	308.571	47.3209	0	1660.75	261.309	11097.9	2977.09	0	0
86	Human health services	9557.35	27716.4	744.916	71.8685	0	2341.35	891.342	17057.7	4114.71	0	0
87	Social work services	4510.12	12405.3	231.526	31.9443	0	1062.16	201.003	8491.96	1868.79	0	0
90	Arts and entertainment services	1812.28	4336.35	120.617	9.06365	0	356.249	110.044	4319.89	664.966	0	0
93	Sporting services	1569.3	4089.24	75.2828	9.15814	0	345.365	64.4117	2247.8	631.915	0	0
94	Services furnished by membership organisations	1897.61	6355.57	128.01	18.5183	0	538.942	98.9873	4457.94	897.321	0	0
95	Repair services	367.739	1018.24	38.8112	2.60558	0	79.2627	33.5664	1481.58	135.288	0	0
96	Other personal services	1345.27	3770.65	148.194	9.73838	0	310.15	123.032	2891.99	538.344	0	0
97	Services of households	0	0	0	0	0	0	0	0	0	0	0
98	Services provided by extraterritorial organisations	0	0	0	0	0	0	0	0	0	0	0

## Sheet: Data for figure 5 in main text
This table shows the data that was used to plot figure 5 in the main text
SRIO-based energy footprints of final products from the supply-extended and the use-extended model, Austria 2014. UNIT: Tera Joule
CPA code	Product group	Full product name	Supply-Extension	Use-Extension
1	Primary	Products of agriculture, hunting and related services	31874.3	30712.1
2	Primary	Products of forestry, logging and related services	57868.6	80108.7
3	Primary	Fish and other fishing products; aquaculture products; support services to fishing	158.646	246.904
4	Primary	Mining and quarrying	84629.7	4404.27
10	Secondary (renewables)	Food products, beverages and tobacco products	64451.2	46483.6
13	Secondary (renewables)	Textiles, wearing apparel and leather products	6190.12	5277.4
16	Secondary (renewables)	Wood and of products of wood and cork, except furniture; articles of straw and plaiting materials	68094.5	23847.2
17	Secondary (renewables)	Paper and paper products	41045.8	48565.3
18	Services nec	Printing and recording services	1158.89	1321.29
19	Secondary (non-renewables)	Coke and refined petroleum products	307494	475353
20	Secondary (non-renewables)	Chemicals and chemical products	75719.6	46389
21	Secondary (non-renewables)	Basic pharmaceutical products and pharmaceutical preparations	5747.19	5800.42
22	Secondary (non-renewables)	Rubber and plastics products	12562.9	8942.68
23	Secondary (non-renewables)	Other non-metallic mineral products	22602.6	28222.7
24	Secondary (non-renewables)	Basic metals	77786.6	80014.1
25	Secondary (non-renewables)	Fabricated metal products, except machinery and equipment	18683	21188
26	Secondary (non-renewables)	Computer, electronic and optical products	8852.75	6158.59
27	Secondary (non-renewables)	Electrical equipment	12665.8	13122.5
28	Secondary (non-renewables)	Machinery and equipment n.e.c.	26505.9	26014.4
29	Secondary (non-renewables)	Motor vehicles, trailers and semi-trailers	15927.2	14899.8
30	Secondary (non-renewables)	Other transport equipment	4757.64	3850.94
31	Secondary (non-renewables)	Furniture; other manufactured goods	21167.2	16190.6
33	Services nec	Repair and installation services of machinery and equipment	7518.59	3986.45
35	Energy & construction	Electricity, gas, steam and air-conditioning	207654	374621
36	Energy & construction	Natural water; water treatment and supply services	10.1965	3.58737
37	Energy & construction	Sewerage; waste collection, treatment and disposal activities; materials recovery; remediation activities and other waste management services	9514.21	1373.45
38	Energy & construction	Constructions and construction works	92922.2	59238.7
45	Trade & transport	Wholesale and retail trade and repair services of motor vehicles and motorcycles	7455.31	5837.43
46	Trade & transport	Wholesale trade services, except of motor vehicles and motorcycles	4784.32	9012.69
47	Trade & transport	Retail trade services, except of motor vehicles and motorcycles	0	0
49	Trade & transport	Land transport services and transport services via pipelines	49880.4	40253.7
50	Trade & transport	Water transport services	205.177	284.185
51	Trade & transport	Air transport services	15052.9	26217.2
52	Trade & transport	Warehousing and support services for transportation	17512.3	5307.53
53	Trade & transport	Postal and courier services	866.779	1594.29
54	Services nec	Accommodation and food services	43825.3	29840.9
58	Services nec	Publishing services	3823.96	2425.44
59	Services nec	Motion picture, video and television programme production services, sound recording and music publishing; programming and broadcasting services	1404.71	1229.97
61	Services nec	Telecommunications services	3799.84	2490.74
62	Services nec	Computer programming, consultancy and related services; information services	18005.5	6490.14
64	Services nec	Financial services, except insurance and pension funding	3783.26	2961.33
65	Services nec	Insurance, reinsurance and pension funding services, except compulsory social security	4571.64	3142.31
66	Services nec	Services auxiliary to financial services and insurance services	379.731	267.673
68	Services nec	Real estate services including imputed rents	47487	20679.4
69	Services nec	Legal and accounting services; services of head offices; management consulting services	7387.38	2288.9
71	Services nec	Architectural and engineering services; technical testing and analysis services	6742.66	3027.69
72	Services nec	Scientific research and development services	18748.8	10508.4
73	Services nec	Advertising and market research services	1810.1	722.966
74	Services nec	Other professional, scientific and technical services; veterinary services	2468.72	682.197
77	Services nec	Rental and leasing services	4235.41	1931.25
78	Services nec	Employment services	196.888	57.0598
79	Services nec	Travel agency, tour operator and other reservation services and related services	5177.49	4365.85
80	Services nec	Security and investigation services; services to buildings and landscape; office administrative, office support and other business support services	3282.86	1655.27
84	Services nec	Public administration and defence services; compulsory social security services	39123.1	22692.8
85	Services nec	Education services	26404.5	17717.2
86	Services nec	Human health services	38018.7	25801
87	Services nec	Social work services	17147	11030.6
90	Services nec	Creative, arts and entertainment services; library, archive, museum and other cultural services; gambling and betting services	6269.24	5663.69
93	Services nec	Sporting services and amusement and recreation services	5733.82	2410.59
94	Services nec	Services furnished by membership organisations	8381.2	6469.17
95	Services nec	Repair services of computers and personal and household goods	1424.79	306.94
96	Services nec	Other personal services	5264.12	2515.37
97	Services nec	Services of households as employers; undifferentiated goods and services produced by households for own use	0	0
98	Services nec	Services provided by extraterritorial organisations and bodies	0	0

## Sheet: Data for figure 6 in main text
This table shows the data that was used to plot figure 6 in the main text.
SRIO-based energy footprints by final demand categories and by energy flows, 2014. UNIT: Tera Joule
		Final demand category
Extension	Energy flow	Household	Export	Other
Supply	Natural inputs	214182	168278	99188.4
Supply	Wastes	11733.5	13466.7	5493.37
Supply	Imported energy products	508090	448397	235390
Supply	Withdrawal from stock	1390.93	944.475	435.952
Use	Industries final energy use	171026	239277	141770
Use	Energy-industries own consumption	41409.3	27352.7	14514.3
Use	Industries non-energy use	13599.2	52287	19036.7
Use	Losses (transportation & transformation)	70260.4	50708.8	25975.5
Use	Addition to stock	0	0	43554.6
Use	Direct household consumption	372895	0	0
Use	Exported energy products	0	423324	0

## Sheet: Data for figure 7 in main text
This table shows the data that was used to plot figure 7 in the main text.
Supply-extended and use-extended energy footprints of nations calculated with EXIOBASE for the year 2014. UNIT: Peta Joule
Country code	Country name	Supply-Extension	Use-Extension
AT	Austria	1339.19	1722.11
BE	Belgium	2189.8	2426.26
BG	Bulgaria	819.881	746.097
CY	Cyprus	101.853	177.262
CZ	Czech Republic	1573.76	1688.03
DE	Germany	13603.5	16544.5
DK	Denmark	956.771	1105.24
EE	Estonia	364.829	256.235
ES	Spain	4626.22	5261.2
FI	Finland	1261.92	1677
FR	France	8124.05	12582.3
GR	Greece	2032.72	1844.53
HR	Croatia	334.441	344.48
HU	Hungary	2032.26	1383.07
IE	Ireland	916.636	884.328
IT	Italy	10378.9	8010.45
LT	Lithuania	774.047	418.552
LU	Luxembourg	286.184	229.795
LV	Latvia	239.544	243.482
MT	Malta	134.217	87.4662
NL	Netherlands	3257.7	4142.81
PL	Poland	3938.63	4327.88
PT	Portugal	913.041	965.957
RO	Romania	1285.03	1447.77
SE	Sweden	1690.04	2245.1
SI	Slovenia	308.554	308.822
SK	Slovakia	929.695	882.175
GB	United Kingdom	10256.3	11656.6
US	United States	92750.7	104237
JP	Japan	16553.7	20961.2
CN	China	122636	113608
CA	Canada	18599.7	11529.6
KR	South Korea	8515.71	9667.12
BR	Brazil	14475.9	13125.7
IN	India	29565.6	35673.1
MX	Mexico	9527.63	8468.81
RU	Russia	20397.7	23147.1
AU	Australia	11980.6	5319.09
CH	Switzerland	1478.19	1764.68
TR	Turkey	4898.93	6281.3
TW	Taiwan	5125.41	4109.85
NO	Norway	2888.27	1478
ID	Indonesia	10893.2	8828.37
ZA	South Africa	4164.58	4342.9
WA	RoW Asia and Pacific	46129	36249.3
WL	RoW America	18825.7	17844.2
WE	RoW Europe	6567.14	6641.24
WF	RoW Africa	25825.3	24337.1
WM	RoW Middle East	26996.6	30675.5

## Sheet: Concordance SRIO-EA
From EA industries (row) to mSUT industries (col)		Crop and animal production, hunting and related service activities	Forestry and logging	Fishing and aquaculture	Mining and quarrying	Manufacture of food products, beverages and tobacco products	Manufacture of textiles, wearing apparel and leather products	Manufacture of wood and of products of wood and cork, except furniture; manufacture of articles of straw and plaiting materials	Manufacture of paper and paper products	Printing and reproduction of recorded media	Manufacture of coke and refined petroleum products	Manufacture of chemicals and chemical products	Manufacture of basic pharmaceutical products and pharmaceutical preparations	Manufacture of rubber and plastic products	Manufacture of other non-metallic mineral products	Manufacture of basic metals	Manufacture of fabricated metal products, except machinery and equipment	Manufacture of computer, electronic and optical products	Manufacture of electrical equipment	Manufacture of machinery and equipment n.e.c.	Manufacture of motor vehicles, trailers and semi-trailers	Manufacture of other transport equipment	Manufacture of furniture; other manufacturing	Repair and installation of machinery and equipment	Electricity, gas, steam and air conditioning supply	Water collection, treatment and supply	Sewerage; waste collection, treatment and disposal activities; materials recovery; remediation activities and other waste management services	Construction	Wholesale and retail trade and repair of motor vehicles and motorcycles	Wholesale trade, except of motor vehicles and motorcycles	Retail trade, except of motor vehicles and motorcycles	Land transport and transport via pipelines	Water transport	Air transport	Warehousing and support activities for transportation	Postal and courier activities	Accommodation and food service activities	Publishing activities	Motion picture, video and television programme production, sound recording and music publishing activities; programming and broadcasting activities	Telecommunications	Computer programming, consultancy and related activities; information service activities	Financial service activities, except insurance and pension funding	Insurance, reinsurance and pension funding, except compulsory social security	Activities auxiliary to financial services and insurance activities	Real estate activities	Legal and accounting activities; activities of head offices; management consultancy activities	Architectural and engineering activities; technical testing and analysis	Scientific research and development	Advertising and market research
		V01	V02	V03	VB	V10_12	V13_15	V16	V17	V18	V19	V20	V21	V22	V23	V24	V25	V26	V27	V28	V29	V30	V31_32	V33	VD	V36	V37_39	VF	V45	V46	V47	V49	V50	V51	V52	V53	VI	V58	V59_60	V61	V62_63	V64	V65	V66	VL	V69_70	V71	V72	V73
Crop and animal production, hunting and related service activities	1	1	0	0	0	0	0	0	0	0	0	0	0	0	0	0	0	0	0	0	0	0	0	0	0	0	0	0	0	0	0	0	0	0	0	0	0	0	0	0	0	0	0	0	0	0	0	0	0
Forestry and logging	2	0	1	0	0	0	0	0	0	0	0	0	0	0	0	0	0	0	0	0	0	0	0	0	0	0	0	0	0	0	0	0	0	0	0	0	0	0	0	0	0	0	0	0	0	0	0	0	0
Fishing and aquaculture	3	0	0	1	0	0	0	0	0	0	0	0	0	0	0	0	0	0	0	0	0	0	0	0	0	0	0	0	0	0	0	0	0	0	0	0	0	0	0	0	0	0	0	0	0	0	0	0	0
Mining of coal and lignite	5	0	0	0	1	0	0	0	0	0	0	0	0	0	0	0	0	0	0	0	0	0	0	0	0	0	0	0	0	0	0	0	0	0	0	0	0	0	0	0	0	0	0	0	0	0	0	0	0
Extraction of crude petroleum and natural gas	6	0	0	0	1	0	0	0	0	0	0	0	0	0	0	0	0	0	0	0	0	0	0	0	0	0	0	0	0	0	0	0	0	0	0	0	0	0	0	0	0	0	0	0	0	0	0	0	0
Mining of metal ores	7	0	0	0	1	0	0	0	0	0	0	0	0	0	0	0	0	0	0	0	0	0	0	0	0	0	0	0	0	0	0	0	0	0	0	0	0	0	0	0	0	0	0	0	0	0	0	0	0
Other mining and quarrying	8	0	0	0	1	0	0	0	0	0	0	0	0	0	0	0	0	0	0	0	0	0	0	0	0	0	0	0	0	0	0	0	0	0	0	0	0	0	0	0	0	0	0	0	0	0	0	0	0
Mining support service activities	9	0	0	0	1	0	0	0	0	0	0	0	0	0	0	0	0	0	0	0	0	0	0	0	0	0	0	0	0	0	0	0	0	0	0	0	0	0	0	0	0	0	0	0	0	0	0	0	0
Manufacture of food products	10	0	0	0	0	1	0	0	0	0	0	0	0	0	0	0	0	0	0	0	0	0	0	0	0	0	0	0	0	0	0	0	0	0	0	0	0	0	0	0	0	0	0	0	0	0	0	0	0
Manufacture of beverages	11	0	0	0	0	1	0	0	0	0	0	0	0	0	0	0	0	0	0	0	0	0	0	0	0	0	0	0	0	0	0	0	0	0	0	0	0	0	0	0	0	0	0	0	0	0	0	0	0
Manufacture of tobacco products	12	0	0	0	0	1	0	0	0	0	0	0	0	0	0	0	0	0	0	0	0	0	0	0	0	0	0	0	0	0	0	0	0	0	0	0	0	0	0	0	0	0	0	0	0	0	0	0	0
Manufacture of textiles	13	0	0	0	0	0	1	0	0	0	0	0	0	0	0	0	0	0	0	0	0	0	0	0	0	0	0	0	0	0	0	0	0	0	0	0	0	0	0	0	0	0	0	0	0	0	0	0	0
Manufacture of wearing apparel	14	0	0	0	0	0	1	0	0	0	0	0	0	0	0	0	0	0	0	0	0	0	0	0	0	0	0	0	0	0	0	0	0	0	0	0	0	0	0	0	0	0	0	0	0	0	0	0	0
Manufacture of leather and related products	15	0	0	0	0	0	1	0	0	0	0	0	0	0	0	0	0	0	0	0	0	0	0	0	0	0	0	0	0	0	0	0	0	0	0	0	0	0	0	0	0	0	0	0	0	0	0	0	0
Manufacture of wood and of products of wood and cork, except furniture; manufacture of articles of straw and plaiting materials	16	0	0	0	0	0	0	1	0	0	0	0	0	0	0	0	0	0	0	0	0	0	0	0	0	0	0	0	0	0	0	0	0	0	0	0	0	0	0	0	0	0	0	0	0	0	0	0	0
Manufacture of paper and paper products	17	0	0	0	0	0	0	0	1	0	0	0	0	0	0	0	0	0	0	0	0	0	0	0	0	0	0	0	0	0	0	0	0	0	0	0	0	0	0	0	0	0	0	0	0	0	0	0	0
Printing and reproduction of recorded media	18	0	0	0	0	0	0	0	0	1	0	0	0	0	0	0	0	0	0	0	0	0	0	0	0	0	0	0	0	0	0	0	0	0	0	0	0	0	0	0	0	0	0	0	0	0	0	0	0
Manufacture of coke and refined petroleum products	19	0	0	0	0	0	0	0	0	0	1	0	0	0	0	0	0	0	0	0	0	0	0	0	0	0	0	0	0	0	0	0	0	0	0	0	0	0	0	0	0	0	0	0	0	0	0	0	0
Manufacture of chemicals and chemical products	20	0	0	0	0	0	0	0	0	0	0	1	0	0	0	0	0	0	0	0	0	0	0	0	0	0	0	0	0	0	0	0	0	0	0	0	0	0	0	0	0	0	0	0	0	0	0	0	0
Manufacture of basic pharmaceutical products and pharmaceutical preparations	21	0	0	0	0	0	0	0	0	0	0	0	1	0	0	0	0	0	0	0	0	0	0	0	0	0	0	0	0	0	0	0	0	0	0	0	0	0	0	0	0	0	0	0	0	0	0	0	0
Manufacture of rubber and plastic products	22	0	0	0	0	0	0	0	0	0	0	0	0	1	0	0	0	0	0	0	0	0	0	0	0	0	0	0	0	0	0	0	0	0	0	0	0	0	0	0	0	0	0	0	0	0	0	0	0
Manufacture of other non-metallic mineral products	23	0	0	0	0	0	0	0	0	0	0	0	0	0	1	0	0	0	0	0	0	0	0	0	0	0	0	0	0	0	0	0	0	0	0	0	0	0	0	0	0	0	0	0	0	0	0	0	0
Manufacture of basic metals	24	0	0	0	0	0	0	0	0	0	0	0	0	0	0	1	0	0	0	0	0	0	0	0	0	0	0	0	0	0	0	0	0	0	0	0	0	0	0	0	0	0	0	0	0	0	0	0	0
Manufacture of fabricated metal products, except machinery and equipment	25	0	0	0	0	0	0	0	0	0	0	0	0	0	0	0	1	0	0	0	0	0	0	0	0	0	0	0	0	0	0	0	0	0	0	0	0	0	0	0	0	0	0	0	0	0	0	0	0
Manufacture of computer, electronic and optical products	26	0	0	0	0	0	0	0	0	0	0	0	0	0	0	0	0	1	0	0	0	0	0	0	0	0	0	0	0	0	0	0	0	0	0	0	0	0	0	0	0	0	0	0	0	0	0	0	0
Manufacture of electrical equipment	27	0	0	0	0	0	0	0	0	0	0	0	0	0	0	0	0	0	1	0	0	0	0	0	0	0	0	0	0	0	0	0	0	0	0	0	0	0	0	0	0	0	0	0	0	0	0	0	0
Manufacture of machinery and equipment n.e.c.	28	0	0	0	0	0	0	0	0	0	0	0	0	0	0	0	0	0	0	1	0	0	0	0	0	0	0	0	0	0	0	0	0	0	0	0	0	0	0	0	0	0	0	0	0	0	0	0	0
Manufacture of motor vehicles, trailers and semi-trailers	29	0	0	0	0	0	0	0	0	0	0	0	0	0	0	0	0	0	0	0	1	0	0	0	0	0	0	0	0	0	0	0	0	0	0	0	0	0	0	0	0	0	0	0	0	0	0	0	0
Manufacture of other transport equipment	30	0	0	0	0	0	0	0	0	0	0	0	0	0	0	0	0	0	0	0	0	1	0	0	0	0	0	0	0	0	0	0	0	0	0	0	0	0	0	0	0	0	0	0	0	0	0	0	0
Manufacture of furniture	31	0	0	0	0	0	0	0	0	0	0	0	0	0	0	0	0	0	0	0	0	0	1	0	0	0	0	0	0	0	0	0	0	0	0	0	0	0	0	0	0	0	0	0	0	0	0	0	0
Other manufacturing	32	0	0	0	0	0	0	0	0	0	0	0	0	0	0	0	0	0	0	0	0	0	1	0	0	0	0	0	0	0	0	0	0	0	0	0	0	0	0	0	0	0	0	0	0	0	0	0	0
Repair and installation of machinery and equipment	33	0	0	0	0	0	0	0	0	0	0	0	0	0	0	0	0	0	0	0	0	0	0	1	0	0	0	0	0	0	0	0	0	0	0	0	0	0	0	0	0	0	0	0	0	0	0	0	0
Electricity, gas, steam and air conditioning supply	35	0	0	0	0	0	0	0	0	0	0	0	0	0	0	0	0	0	0	0	0	0	0	0	1	0	0	0	0	0	0	0	0	0	0	0	0	0	0	0	0	0	0	0	0	0	0	0	0
Water collection, treatment and supply	36	0	0	0	0	0	0	0	0	0	0	0	0	0	0	0	0	0	0	0	0	0	0	0	0	1	0	0	0	0	0	0	0	0	0	0	0	0	0	0	0	0	0	0	0	0	0	0	0
Sewerage	37	0	0	0	0	0	0	0	0	0	0	0	0	0	0	0	0	0	0	0	0	0	0	0	0	0	1	0	0	0	0	0	0	0	0	0	0	0	0	0	0	0	0	0	0	0	0	0	0
Waste collection, treatment and disposal activities; materials recovery	38	0	0	0	0	0	0	0	0	0	0	0	0	0	0	0	0	0	0	0	0	0	0	0	0	0	1	0	0	0	0	0	0	0	0	0	0	0	0	0	0	0	0	0	0	0	0	0	0
Remediation activities and other waste management services	39	0	0	0	0	0	0	0	0	0	0	0	0	0	0	0	0	0	0	0	0	0	0	0	0	0	1	0	0	0	0	0	0	0	0	0	0	0	0	0	0	0	0	0	0	0	0	0	0
Construction of buildings	41	0	0	0	0	0	0	0	0	0	0	0	0	0	0	0	0	0	0	0	0	0	0	0	0	0	0	1	0	0	0	0	0	0	0	0	0	0	0	0	0	0	0	0	0	0	0	0	0
Civil engineering	42	0	0	0	0	0	0	0	0	0	0	0	0	0	0	0	0	0	0	0	0	0	0	0	0	0	0	1	0	0	0	0	0	0	0	0	0	0	0	0	0	0	0	0	0	0	0	0	0
Specialised construction activities	43	0	0	0	0	0	0	0	0	0	0	0	0	0	0	0	0	0	0	0	0	0	0	0	0	0	0	1	0	0	0	0	0	0	0	0	0	0	0	0	0	0	0	0	0	0	0	0	0
Wholesale and retail trade and repair of motor vehicles and motorcycles	45	0	0	0	0	0	0	0	0	0	0	0	0	0	0	0	0	0	0	0	0	0	0	0	0	0	0	0	1	0	0	0	0	0	0	0	0	0	0	0	0	0	0	0	0	0	0	0	0
Wholesale trade, except of motor vehicles and motorcycles	46	0	0	0	0	0	0	0	0	0	0	0	0	0	0	0	0	0	0	0	0	0	0	0	0	0	0	0	0	1	0	0	0	0	0	0	0	0	0	0	0	0	0	0	0	0	0	0	0
Retail trade, except of motor vehicles and motorcycles	47	0	0	0	0	0	0	0	0	0	0	0	0	0	0	0	0	0	0	0	0	0	0	0	0	0	0	0	0	0	1	0	0	0	0	0	0	0	0	0	0	0	0	0	0	0	0	0	0
Land transport and transport via pipelines	49	0	0	0	0	0	0	0	0	0	0	0	0	0	0	0	0	0	0	0	0	0	0	0	0	0	0	0	0	0	0	1	0	0	0	0	0	0	0	0	0	0	0	0	0	0	0	0	0
Water transport	50	0	0	0	0	0	0	0	0	0	0	0	0	0	0	0	0	0	0	0	0	0	0	0	0	0	0	0	0	0	0	0	1	0	0	0	0	0	0	0	0	0	0	0	0	0	0	0	0
Air transport	51	0	0	0	0	0	0	0	0	0	0	0	0	0	0	0	0	0	0	0	0	0	0	0	0	0	0	0	0	0	0	0	0	1	0	0	0	0	0	0	0	0	0	0	0	0	0	0	0
Warehousing and support activities for transportation	52	0	0	0	0	0	0	0	0	0	0	0	0	0	0	0	0	0	0	0	0	0	0	0	0	0	0	0	0	0	0	0	0	0	1	0	0	0	0	0	0	0	0	0	0	0	0	0	0
Postal and courier activities	53	0	0	0	0	0	0	0	0	0	0	0	0	0	0	0	0	0	0	0	0	0	0	0	0	0	0	0	0	0	0	0	0	0	0	1	0	0	0	0	0	0	0	0	0	0	0	0	0
Accommodation	55	0	0	0	0	0	0	0	0	0	0	0	0	0	0	0	0	0	0	0	0	0	0	0	0	0	0	0	0	0	0	0	0	0	0	0	1	0	0	0	0	0	0	0	0	0	0	0	0
Food and beverage service activities	56	0	0	0	0	0	0	0	0	0	0	0	0	0	0	0	0	0	0	0	0	0	0	0	0	0	0	0	0	0	0	0	0	0	0	0	1	0	0	0	0	0	0	0	0	0	0	0	0
Publishing activities	58	0	0	0	0	0	0	0	0	0	0	0	0	0	0	0	0	0	0	0	0	0	0	0	0	0	0	0	0	0	0	0	0	0	0	0	0	1	0	0	0	0	0	0	0	0	0	0	0
Motion picture, video and television programme production, sound recording and music publishing activities	59	0	0	0	0	0	0	0	0	0	0	0	0	0	0	0	0	0	0	0	0	0	0	0	0	0	0	0	0	0	0	0	0	0	0	0	0	0	1	0	0	0	0	0	0	0	0	0	0
Programming and broadcasting activities	60	0	0	0	0	0	0	0	0	0	0	0	0	0	0	0	0	0	0	0	0	0	0	0	0	0	0	0	0	0	0	0	0	0	0	0	0	0	1	0	0	0	0	0	0	0	0	0	0
Telecommunications	61	0	0	0	0	0	0	0	0	0	0	0	0	0	0	0	0	0	0	0	0	0	0	0	0	0	0	0	0	0	0	0	0	0	0	0	0	0	0	1	0	0	0	0	0	0	0	0	0
Computer programming, consultancy and related activities	62	0	0	0	0	0	0	0	0	0	0	0	0	0	0	0	0	0	0	0	0	0	0	0	0	0	0	0	0	0	0	0	0	0	0	0	0	0	0	0	1	0	0	0	0	0	0	0	0
Information service activities	63	0	0	0	0	0	0	0	0	0	0	0	0	0	0	0	0	0	0	0	0	0	0	0	0	0	0	0	0	0	0	0	0	0	0	0	0	0	0	0	1	0	0	0	0	0	0	0	0
Financial service activities, except insurance and pension funding	64	0	0	0	0	0	0	0	0	0	0	0	0	0	0	0	0	0	0	0	0	0	0	0	0	0	0	0	0	0	0	0	0	0	0	0	0	0	0	0	0	1	0	0	0	0	0	0	0
Insurance, reinsurance and pension funding, except compulsory social security	65	0	0	0	0	0	0	0	0	0	0	0	0	0	0	0	0	0	0	0	0	0	0	0	0	0	0	0	0	0	0	0	0	0	0	0	0	0	0	0	0	0	1	0	0	0	0	0	0
Activities auxiliary to financial services and insurance activities	66	0	0	0	0	0	0	0	0	0	0	0	0	0	0	0	0	0	0	0	0	0	0	0	0	0	0	0	0	0	0	0	0	0	0	0	0	0	0	0	0	0	0	1	0	0	0	0	0
Real estate activities	68	0	0	0	0	0	0	0	0	0	0	0	0	0	0	0	0	0	0	0	0	0	0	0	0	0	0	0	0	0	0	0	0	0	0	0	0	0	0	0	0	0	0	0	1	0	0	0	0
Legal and accounting activities	69	0	0	0	0	0	0	0	0	0	0	0	0	0	0	0	0	0	0	0	0	0	0	0	0	0	0	0	0	0	0	0	0	0	0	0	0	0	0	0	0	0	0	0	0	1	0	0	0
Activities of head offices; management consultancy activities	70	0	0	0	0	0	0	0	0	0	0	0	0	0	0	0	0	0	0	0	0	0	0	0	0	0	0	0	0	0	0	0	0	0	0	0	0	0	0	0	0	0	0	0	0	1	0	0	0
Architectural and engineering activities; technical testing and analysis	71	0	0	0	0	0	0	0	0	0	0	0	0	0	0	0	0	0	0	0	0	0	0	0	0	0	0	0	0	0	0	0	0	0	0	0	0	0	0	0	0	0	0	0	0	0	1	0	0
Scientific research and development	72	0	0	0	0	0	0	0	0	0	0	0	0	0	0	0	0	0	0	0	0	0	0	0	0	0	0	0	0	0	0	0	0	0	0	0	0	0	0	0	0	0	0	0	0	0	0	1	0
Advertising and market research	73	0	0	0	0	0	0	0	0	0	0	0	0	0	0	0	0	0	0	0	0	0	0	0	0	0	0	0	0	0	0	0	0	0	0	0	0	0	0	0	0	0	0	0	0	0	0	0	1
Other professional, scientific and technical activities	74	0	0	0	0	0	0	0	0	0	0	0	0	0	0	0	0	0	0	0	0	0	0	0	0	0	0	0	0	0	0	0	0	0	0	0	0	0	0	0	0	0	0	0	0	0	0	0	0
Veterinary activities	75	0	0	0	0	0	0	0	0	0	0	0	0	0	0	0	0	0	0	0	0	0	0	0	0	0	0	0	0	0	0	0	0	0	0	0	0	0	0	0	0	0	0	0	0	0	0	0	0
Rental and leasing activities	77	0	0	0	0	0	0	0	0	0	0	0	0	0	0	0	0	0	0	0	0	0	0	0	0	0	0	0	0	0	0	0	0	0	0	0	0	0	0	0	0	0	0	0	0	0	0	0	0
Employment activities	78	0	0	0	0	0	0	0	0	0	0	0	0	0	0	0	0	0	0	0	0	0	0	0	0	0	0	0	0	0	0	0	0	0	0	0	0	0	0	0	0	0	0	0	0	0	0	0	0
Travel agency, tour operator and other reservation service and related activities	79	0	0	0	0	0	0	0	0	0	0	0	0	0	0	0	0	0	0	0	0	0	0	0	0	0	0	0	0	0	0	0	0	0	0	0	0	0	0	0	0	0	0	0	0	0	0	0	0
Security and investigation activities	80	0	0	0	0	0	0	0	0	0	0	0	0	0	0	0	0	0	0	0	0	0	0	0	0	0	0	0	0	0	0	0	0	0	0	0	0	0	0	0	0	0	0	0	0	0	0	0	0
Services to buildings and landscape activities	81	0	0	0	0	0	0	0	0	0	0	0	0	0	0	0	0	0	0	0	0	0	0	0	0	0	0	0	0	0	0	0	0	0	0	0	0	0	0	0	0	0	0	0	0	0	0	0	0
Office administrative, office support and other business support activities	82	0	0	0	0	0	0	0	0	0	0	0	0	0	0	0	0	0	0	0	0	0	0	0	0	0	0	0	0	0	0	0	0	0	0	0	0	0	0	0	0	0	0	0	0	0	0	0	0
Public administration and defence; compulsory social security	84	0	0	0	0	0	0	0	0	0	0	0	0	0	0	0	0	0	0	0	0	0	0	0	0	0	0	0	0	0	0	0	0	0	0	0	0	0	0	0	0	0	0	0	0	0	0	0	0
Education	85	0	0	0	0	0	0	0	0	0	0	0	0	0	0	0	0	0	0	0	0	0	0	0	0	0	0	0	0	0	0	0	0	0	0	0	0	0	0	0	0	0	0	0	0	0	0	0	0
Human health activities	86	0	0	0	0	0	0	0	0	0	0	0	0	0	0	0	0	0	0	0	0	0	0	0	0	0	0	0	0	0	0	0	0	0	0	0	0	0	0	0	0	0	0	0	0	0	0	0	0
Residential care activities	87	0	0	0	0	0	0	0	0	0	0	0	0	0	0	0	0	0	0	0	0	0	0	0	0	0	0	0	0	0	0	0	0	0	0	0	0	0	0	0	0	0	0	0	0	0	0	0	0
Social work activities without accommodation	88	0	0	0	0	0	0	0	0	0	0	0	0	0	0	0	0	0	0	0	0	0	0	0	0	0	0	0	0	0	0	0	0	0	0	0	0	0	0	0	0	0	0	0	0	0	0	0	0
Creative, arts and entertainment activities	90	0	0	0	0	0	0	0	0	0	0	0	0	0	0	0	0	0	0	0	0	0	0	0	0	0	0	0	0	0	0	0	0	0	0	0	0	0	0	0	0	0	0	0	0	0	0	0	0
Libraries, archives, museums and other cultural activities	91	0	0	0	0	0	0	0	0	0	0	0	0	0	0	0	0	0	0	0	0	0	0	0	0	0	0	0	0	0	0	0	0	0	0	0	0	0	0	0	0	0	0	0	0	0	0	0	0
Gambling and betting activities	92	0	0	0	0	0	0	0	0	0	0	0	0	0	0	0	0	0	0	0	0	0	0	0	0	0	0	0	0	0	0	0	0	0	0	0	0	0	0	0	0	0	0	0	0	0	0	0	0
Sports activities and amusement and recreation activities	93	0	0	0	0	0	0	0	0	0	0	0	0	0	0	0	0	0	0	0	0	0	0	0	0	0	0	0	0	0	0	0	0	0	0	0	0	0	0	0	0	0	0	0	0	0	0	0	0
Activities of membership organisations	94	0	0	0	0	0	0	0	0	0	0	0	0	0	0	0	0	0	0	0	0	0	0	0	0	0	0	0	0	0	0	0	0	0	0	0	0	0	0	0	0	0	0	0	0	0	0	0	0
Repair of computers and personal and household goods	95	0	0	0	0	0	0	0	0	0	0	0	0	0	0	0	0	0	0	0	0	0	0	0	0	0	0	0	0	0	0	0	0	0	0	0	0	0	0	0	0	0	0	0	0	0	0	0	0
Other personal service activities	96	0	0	0	0	0	0	0	0	0	0	0	0	0	0	0	0	0	0	0	0	0	0	0	0	0	0	0	0	0	0	0	0	0	0	0	0	0	0	0	0	0	0	0	0	0	0	0	0
Activities of households as employers of domestic personnel	97	0	0	0	0	0	0	0	0	0	0	0	0	0	0	0	0	0	0	0	0	0	0	0	0	0	0	0	0	0	0	0	0	0	0	0	0	0	0	0	0	0	0	0	0	0	0	0	0
Undifferentiated goods- and services-producing activities of private households for own use	98	0	0	0	0	0	0	0	0	0	0	0	0	0	0	0	0	0	0	0	0	0	0	0	0	0	0	0	0	0	0	0	0	0	0	0	0	0	0	0	0	0	0	0	0	0	0	0	0
Activities of extraterritorial organisations and bodies	99	0	0	0	0	0	0	0	0	0	0	0	0	0	0	0	0	0	0	0	0	0	0	0	0	0	0	0	0	0	0	0	0	0	0	0	0	0	0	0	0	0	0	0	0	0	0	0	0
[truncated: 16 more columns]

## Sheet: SRIO results-pivot
Energy.extension.flow	(Alle)
Final.demand.category	(Alle)
Summe von value	Spaltenbeschriftungen
Zeilenbeschriftungen	Supply-extended IO model	Use-extended IO model	Gesamtergebnis
Accommodation and food services	43905.3	32668.2	76573.4
Advertising and market research services	1813.23	1377.72	3190.96
Air transport services	15107.9	25036.4	40144.3
Architectural and engineering services; technical testing and analysis services	6751.06	3937.66	10688.7
Basic metals	77837.1	75041.9	152879
Basic pharmaceutical products and pharmaceutical preparations	5755.01	6813.79	12568.8
Chemicals and chemical products	75942.7	57481.2	133424
Coke and refined petroleum products	308813	468961	777774
Computer programming, consultancy and related services; information services	18036.1	12100.9	30137
Computer, electronic and optical products	8864.99	8439.13	17304.1
Constructions and construction works	93030.3	50782.1	143812
Creative, arts and entertainment services; library, archive, museum and other cultural services; gambling and betting services	6278.31	5451.15	11729.5
Education services	26451.9	15997	42448.9
Electrical equipment	12682	13443.1	26125.1
Electricity, gas, steam and air-conditioning	207671	372850	580522
Employment services	197.056	107.928	304.985
Fabricated metal products, except machinery and equipment	18699.2	18246	36945.2
Financial services, except insurance and pension funding	3788.83	3234.54	7023.36
Fish and other fishing products; aquaculture products; support services to fishing	158.897	225.22	384.116
Food products, beverages and tobacco products	64510.1	46368.6	110879
Furniture; other manufactured goods	21185	16624.8	37809.8
Human health services	38090.5	24405.1	62495.6
Insurance, reinsurance and pension funding services, except compulsory social security	4579.07	3673.14	8252.21
Land transport services and transport services via pipelines	50000.4	37887.6	87887.9
Legal and accounting services; services of head offices; management consulting services	7396.84	4151.06	11547.9
Machinery and equipment n.e.c.	26534.3	24987	51521.3
Mining and quarrying	84631.3	5054.31	89685.6
Motion picture, video and television programme production services, sound recording and music publishing; programming and broadcasting services	1406.85	1482.87	2889.73
Motor vehicles, trailers and semi-trailers	15945.1	15962.6	31907.7
Natural water; water treatment and supply services	10.2017	4.49227	14.6939
Other non-metallic mineral products	22615.4	25905.1	48520.5
Other personal services	5273.85	3863.51	9137.37
Other professional, scientific and technical services; veterinary services	2470.7	1388.34	3859.04
Other transport equipment	4763.5	4801.35	9564.85
Paper and paper products	41061.5	46920.7	87982.1
Postal and courier services	868.62	1477.36	2345.98
Printing and recording services	1159.74	1202.21	2361.94
Products of agriculture, hunting and related services	31903.3	29765.9	61669.2
Products of forestry, logging and related services	57881.2	79954.7	137836
Public administration and defence services; compulsory social security services	39188.9	21564	60753
Publishing services	3828.49	3439.62	7268.11
Real estate services including imputed rents	47533.8	22997.4	70531.2
Rental and leasing services	4244.06	3076.09	7320.15
Repair and installation services of machinery and equipment	7527.13	4638.21	12165.3
Repair services of computers and personal and household goods	1427.39	1729.69	3157.09
Retail trade services, except of motor vehicles and motorcycles	0	0	0
Rubber and plastics products	12577.2	10866.2	23443.5
Scientific research and development services	18775.9	14084.8	32860.7
Security and investigation services; services to buildings and landscape; office administrative, office support and other business support services	3287.37	1906.78	5194.15
Services auxiliary to financial services and insurance services	380.327	318.659	698.986
Services furnished by membership organisations	8399.71	5993.19	14392.9
Services of households as employers; undifferentiated goods and services produced by households for own use	0	0	0
Services provided by extraterritorial organisations and bodies	0	0	0
Sewerage; waste collection, treatment and disposal activities; materials recovery; remediation activities and other waste management services	9519.14	1674.89	11194
Social work services	17178.9	11623.9	28802.9
Sporting services and amusement and recreation services	5742.97	3289.49	9032.47
Telecommunications services	3803.36	2678.56	6481.92
Textiles, wearing apparel and leather products	6199.05	6361.03	12560.1
Travel agency, tour operator and other reservation services and related services	5190.19	4994.64	10184.8
Warehousing and support services for transportation	17528.4	5474.12	23002.5
Water transport services	205.725	444.386	650.111
Wholesale and retail trade and repair services of motor vehicles and motorcycles	7468.64	6168.09	13636.7
Wholesale trade services, except of motor vehicles and motorcycles	4793.54	3526.85	8320.39
Wood and of products of wood and cork, except furniture; articles of straw and plaiting materials	68118.4	22063.1	90181.6
Gesamtergebnis	1.70699e+06	1.70699e+06	3.41398e+06

## Sheet: SRIO results-list
Index	Product.code	Product.name	Final.demand.category	Energy.extension.flow	Extension.design	value
1	1	Products of agriculture, hunting and related services	Final consumption expenditure by households	Non-energy industry consumption	Use-extended IO model	5906.55
2	2	Products of forestry, logging and related services	Final consumption expenditure by households	Non-energy industry consumption	Use-extended IO model	1043.55
3	3	Fish and other fishing products; aquaculture products; support services to fishing	Final consumption expenditure by households	Non-energy industry consumption	Use-extended IO model	191.47
4	4	Mining and quarrying	Final consumption expenditure by households	Non-energy industry consumption	Use-extended IO model	34.4989
5	10	Food products, beverages and tobacco products	Final consumption expenditure by households	Non-energy industry consumption	Use-extended IO model	26740.5
6	13	Textiles, wearing apparel and leather products	Final consumption expenditure by households	Non-energy industry consumption	Use-extended IO model	3658.6
7	16	Wood and of products of wood and cork, except furniture; articles of straw and plaiting materials	Final consumption expenditure by households	Non-energy industry consumption	Use-extended IO model	1411.8
8	17	Paper and paper products	Final consumption expenditure by households	Non-energy industry consumption	Use-extended IO model	5778.54
9	18	Printing and recording services	Final consumption expenditure by households	Non-energy industry consumption	Use-extended IO model	0
10	19	Coke and refined petroleum products	Final consumption expenditure by households	Non-energy industry consumption	Use-extended IO model	1070.18
11	20	Chemicals and chemical products	Final consumption expenditure by households	Non-energy industry consumption	Use-extended IO model	6136.06
12	21	Basic pharmaceutical products and pharmaceutical preparations	Final consumption expenditure by households	Non-energy industry consumption	Use-extended IO model	1052.99
13	22	Rubber and plastics products	Final consumption expenditure by households	Non-energy industry consumption	Use-extended IO model	1551.3
14	23	Other non-metallic mineral products	Final consumption expenditure by households	Non-energy industry consumption	Use-extended IO model	2598.6
15	24	Basic metals	Final consumption expenditure by households	Non-energy industry consumption	Use-extended IO model	27.9012
16	25	Fabricated metal products, except machinery and equipment	Final consumption expenditure by households	Non-energy industry consumption	Use-extended IO model	1133.7
17	26	Computer, electronic and optical products	Final consumption expenditure by households	Non-energy industry consumption	Use-extended IO model	1367.94
18	27	Electrical equipment	Final consumption expenditure by households	Non-energy industry consumption	Use-extended IO model	1666.47
19	28	Machinery and equipment n.e.c.	Final consumption expenditure by households	Non-energy industry consumption	Use-extended IO model	399.369
20	29	Motor vehicles, trailers and semi-trailers	Final consumption expenditure by households	Non-energy industry consumption	Use-extended IO model	2106.33
21	30	Other transport equipment	Final consumption expenditure by households	Non-energy industry consumption	Use-extended IO model	459.172
22	31	Furniture; other manufactured goods	Final consumption expenditure by households	Non-energy industry consumption	Use-extended IO model	5683.76
23	33	Repair and installation services of machinery and equipment	Final consumption expenditure by households	Non-energy industry consumption	Use-extended IO model	0
24	35	Electricity, gas, steam and air-conditioning	Final consumption expenditure by households	Non-energy industry consumption	Use-extended IO model	1794.43
25	36	Natural water; water treatment and supply services	Final consumption expenditure by households	Non-energy industry consumption	Use-extended IO model	0
26	37	Sewerage; waste collection, treatment and disposal activities; materials recovery; remediation activities and other waste management services	Final consumption expenditure by households	Non-energy industry consumption	Use-extended IO model	97.3548
27	38	Constructions and construction works	Final consumption expenditure by households	Non-energy industry consumption	Use-extended IO model	1023.34
28	45	Wholesale and retail trade and repair services of motor vehicles and motorcycles	Final consumption expenditure by households	Non-energy industry consumption	Use-extended IO model	4304.24
29	46	Wholesale trade services, except of motor vehicles and motorcycles	Final consumption expenditure by households	Non-energy industry consumption	Use-extended IO model	0
30	47	Retail trade services, except of motor vehicles and motorcycles	Final consumption expenditure by households	Non-energy industry consumption	Use-extended IO model	0
31	49	Land transport services and transport services via pipelines	Final consumption expenditure by households	Non-energy industry consumption	Use-extended IO model	10068.8
32	50	Water transport services	Final consumption expenditure by households	Non-energy industry consumption	Use-extended IO model	17.2916
33	51	Air transport services	Final consumption expenditure by households	Non-energy industry consumption	Use-extended IO model	14618.5
34	52	Warehousing and support services for transportation	Final consumption expenditure by households	Non-energy industry consumption	Use-extended IO model	583.87
35	53	Postal and courier services	Final consumption expenditure by households	Non-energy industry consumption	Use-extended IO model	479.355
36	54	Accommodation and food services	Final consumption expenditure by households	Non-energy industry consumption	Use-extended IO model	23156.6
37	58	Publishing services	Final consumption expenditure by households	Non-energy industry consumption	Use-extended IO model	1818.99
38	59	Motion picture, video and television programme production services, sound recording and music publishing; programming and broadcasting services	Final consumption expenditure by households	Non-energy industry consumption	Use-extended IO model	461.59
39	61	Telecommunications services	Final consumption expenditure by households	Non-energy industry consumption	Use-extended IO model	1604.14
40	62	Computer programming, consultancy and related services; information services	Final consumption expenditure by households	Non-energy industry consumption	Use-extended IO model	21.5653
41	64	Financial services, except insurance and pension funding	Final consumption expenditure by households	Non-energy industry consumption	Use-extended IO model	1269.52
42	65	Insurance, reinsurance and pension funding services, except compulsory social security	Final consumption expenditure by households	Non-energy industry consumption	Use-extended IO model	2532.64
43	66	Services auxiliary to financial services and insurance services	Final consumption expenditure by households	Non-energy industry consumption	Use-extended IO model	190.596
44	68	Real estate services including imputed rents	Final consumption expenditure by households	Non-energy industry consumption	Use-extended IO model	14882.3
45	69	Legal and accounting services; services of head offices; management consulting services	Final consumption expenditure by households	Non-energy industry consumption	Use-extended IO model	462.538
46	71	Architectural and engineering services; technical testing and analysis services	Final consumption expenditure by households	Non-energy industry consumption	Use-extended IO model	0
47	72	Scientific research and development services	Final consumption expenditure by households	Non-energy industry consumption	Use-extended IO model	0
48	73	Advertising and market research services	Final consumption expenditure by households	Non-energy industry consumption	Use-extended IO model	0
49	74	Other professional, scientific and technical services; veterinary services	Final consumption expenditure by households	Non-energy industry consumption	Use-extended IO model	675.576
50	77	Rental and leasing services	Final consumption expenditure by households	Non-energy industry consumption	Use-extended IO model	1210.4
51	78	Employment services	Final consumption expenditure by households	Non-energy industry consumption	Use-extended IO model	0
52	79	Travel agency, tour operator and other reservation services and related services	Final consumption expenditure by households	Non-energy industry consumption	Use-extended IO model	3723.27
53	80	Security and investigation services; services to buildings and landscape; office administrative, office support and other business support services	Final consumption expenditure by households	Non-energy industry consumption	Use-extended IO model	769.13
54	84	Public administration and defence services; compulsory social security services	Final consumption expenditure by households	Non-energy industry consumption	Use-extended IO model	51.0383
55	85	Education services	Final consumption expenditure by households	Non-energy industry consumption	Use-extended IO model	1117.73
56	86	Human health services	Final consumption expenditure by households	Non-energy industry consumption	Use-extended IO model	2982.2
57	87	Social work services	Final consumption expenditure by households	Non-energy industry consumption	Use-extended IO model	2161.17
58	90	Creative, arts and entertainment services; library, archive, museum and other cultural services; gambling and betting services	Final consumption expenditure by households	Non-energy industry consumption	Use-extended IO model	2837.42
59	93	Sporting services and amusement and recreation services	Final consumption expenditure by households	Non-energy industry consumption	Use-extended IO model	1728.09
60	94	Services furnished by membership organisations	Final consumption expenditure by households	Non-energy industry consumption	Use-extended IO model	135.264
61	95	Repair services of computers and personal and household goods	Final consumption expenditure by households	Non-energy industry consumption	Use-extended IO model	1444.3
62	96	Other personal services	Final consumption expenditure by households	Non-energy industry consumption	Use-extended IO model	2783.5
63	97	Services of households as employers; undifferentiated goods and services produced by households for own use	Final consumption expenditure by households	Non-energy industry consumption	Use-extended IO model	0
64	98	Services provided by extraterritorial organisations and bodies	Final consumption expenditure by households	Non-energy industry consumption	Use-extended IO model	0
65	1	Products of agriculture, hunting and related services	Final consumption expenditure by non-profit organisations serving households (NPISH)	Non-energy industry consumption	Use-extended IO model	0
66	2	Products of forestry, logging and related services	Final consumption expenditure by non-profit organisations serving households (NPISH)	Non-energy industry consumption	Use-extended IO model	0
67	3	Fish and other fishing products; aquaculture products; support services to fishing	Final consumption expenditure by non-profit organisations serving households (NPISH)	Non-energy industry consumption	Use-extended IO model	0
68	4	Mining and quarrying	Final consumption expenditure by non-profit organisations serving households (NPISH)	Non-energy industry consumption	Use-extended IO model	0
69	10	Food products, beverages and tobacco products	Final consumption expenditure by non-profit organisations serving households (NPISH)	Non-energy industry consumption	Use-extended IO model	0
70	13	Textiles, wearing apparel and leather products	Final consumption expenditure by non-profit organisations serving households (NPISH)	Non-energy industry consumption	Use-extended IO model	0
71	16	Wood and of products of wood and cork, except furniture; articles of straw and plaiting materials	Final consumption expenditure by non-profit organisations serving households (NPISH)	Non-energy industry consumption	Use-extended IO model	0
72	17	Paper and paper products	Final consumption expenditure by non-profit organisations serving households (NPISH)	Non-energy industry consumption	Use-extended IO model	0
73	18	Printing and recording services	Final consumption expenditure by non-profit organisations serving households (NPISH)	Non-energy industry consumption	Use-extended IO model	0
74	19	Coke and refined petroleum products	Final consumption expenditure by non-profit organisations serving households (NPISH)	Non-energy industry consumption	Use-extended IO model	0
75	20	Chemicals and chemical products	Final consumption expenditure by non-profit organisations serving households (NPISH)	Non-energy industry consumption	Use-extended IO model	0
76	21	Basic pharmaceutical products and pharmaceutical preparations	Final consumption expenditure by non-profit organisations serving households (NPISH)	Non-energy industry consumption	Use-extended IO model	0
77	22	Rubber and plastics products	Final consumption expenditure by non-profit organisations serving households (NPISH)	Non-energy industry consumption	Use-extended IO model	0
78	23	Other non-metallic mineral products	Final consumption expenditure by non-profit organisations serving households (NPISH)	Non-energy industry consumption	Use-extended IO model	0
79	24	Basic metals	Final consumption expenditure by non-profit organisations serving households (NPISH)	Non-energy industry consumption	Use-extended IO model	0
80	25	Fabricated metal products, except machinery and equipment	Final consumption expenditure by non-profit organisations serving households (NPISH)	Non-energy industry consumption	Use-extended IO model	0
81	26	Computer, electronic and optical products	Final consumption expenditure by non-profit organisations serving households (NPISH)	Non-energy industry consumption	Use-extended IO model	0
82	27	Electrical equipment	Final consumption expenditure by non-profit organisations serving households (NPISH)	Non-energy industry consumption	Use-extended IO model	0
83	28	Machinery and equipment n.e.c.	Final consumption expenditure by non-profit organisations serving households (NPISH)	Non-energy industry consumption	Use-extended IO model	0
84	29	Motor vehicles, trailers and semi-trailers	Final consumption expenditure by non-profit organisations serving households (NPISH)	Non-energy industry consumption	Use-extended IO model	0
85	30	Other transport equipment	Final consumption expenditure by non-profit organisations serving households (NPISH)	Non-energy industry consumption	Use-extended IO model	0
86	31	Furniture; other manufactured goods	Final consumption expenditure by non-profit organisations serving households (NPISH)	Non-energy industry consumption	Use-extended IO model	0
87	33	Repair and installation services of machinery and equipment	Final consumption expenditure by non-profit organisations serving households (NPISH)	Non-energy industry consumption	Use-extended IO model	0
88	35	Electricity, gas, steam and air-conditioning	Final consumption expenditure by non-profit organisations serving households (NPISH)	Non-energy industry consumption	Use-extended IO model	0
89	36	Natural water; water treatment and supply services	Final consumption expenditure by non-profit organisations serving households (NPISH)	Non-energy industry consumption	Use-extended IO model	0
90	37	Sewerage; waste collection, treatment and disposal activities; materials recovery; remediation activities and other waste management services	Final consumption expenditure by non-profit organisations serving households (NPISH)	Non-energy industry consumption	Use-extended IO model	0
91	38	Constructions and construction works	Final consumption expenditure by non-profit organisations serving households (NPISH)	Non-energy industry consumption	Use-extended IO model	0
92	45	Wholesale and retail trade and repair services of motor vehicles and motorcycles	Final consumption expenditure by non-profit organisations serving households (NPISH)	Non-energy industry consumption	Use-extended IO model	0
93	46	Wholesale trade services, except of motor vehicles and motorcycles	Final consumption expenditure by non-profit organisations serving households (NPISH)	Non-energy industry consumption	Use-extended IO model	0
94	47	Retail trade services, except of motor vehicles and motorcycles	Final consumption expenditure by non-profit organisations serving households (NPISH)	Non-energy industry consumption	Use-extended IO model	0
95	49	Land transport services and transport services via pipelines	Final consumption expenditure by non-profit organisations serving households (NPISH)	Non-energy industry consumption	Use-extended IO model	0
96	50	Water transport services	Final consumption expenditure by non-profit organisations serving households (NPISH)	Non-energy industry consumption	Use-extended IO model	0
97	51	Air transport services	Final consumption expenditure by non-profit organisations serving households (NPISH)	Non-energy industry consumption	Use-extended IO model	0
98	52	Warehousing and support services for transportation	Final consumption expenditure by non-profit organisations serving households (NPISH)	Non-energy industry consumption	Use-extended IO model	0
99	53	Postal and courier services	Final consumption expenditure by non-profit organisations serving households (NPISH)	Non-energy industry consumption	Use-extended IO model	0
100	54	Accommodation and food services	Final consumption expenditure by non-profit organisations serving households (NPISH)	Non-energy industry consumption	Use-extended IO model	0
101	58	Publishing services	Final consumption expenditure by non-profit organisations serving households (NPISH)	Non-energy industry consumption	Use-extended IO model	0
102	59	Motion picture, video and television programme production services, sound recording and music publishing; programming and broadcasting services	Final consumption expenditure by non-profit organisations serving households (NPISH)	Non-energy industry consumption	Use-extended IO model	0
103	61	Telecommunications services	Final consumption expenditure by non-profit organisations serving households (NPISH)	Non-energy industry consumption	Use-extended IO model	0
104	62	Computer programming, consultancy and related services; information services	Final consumption expenditure by non-profit organisations serving households (NPISH)	Non-energy industry consumption	Use-extended IO model	0
105	64	Financial services, except insurance and pension funding	Final consumption expenditure by non-profit organisations serving households (NPISH)	Non-energy industry consumption	Use-extended IO model	0
106	65	Insurance, reinsurance and pension funding services, except compulsory social security	Final consumption expenditure by non-profit organisations serving households (NPISH)	Non-energy industry consumption	Use-extended IO model	0
107	66	Services auxiliary to financial services and insurance services	Final consumption expenditure by non-profit organisations serving households (NPISH)	Non-energy industry consumption	Use-extended IO model	0
108	68	Real estate services including imputed rents	Final consumption expenditure by non-profit organisations serving households (NPISH)	Non-energy industry consumption	Use-extended IO model	0
109	69	Legal and accounting services; services of head offices; management consulting services	Final consumption expenditure by non-profit organisations serving households (NPISH)	Non-energy industry consumption	Use-extended IO model	0
110	71	Architectural and engineering services; technical testing and analysis services	Final consumption expenditure by non-profit organisations serving households (NPISH)	Non-energy industry consumption	Use-extended IO model	0
111	72	Scientific research and development services	Final consumption expenditure by non-profit organisations serving households (NPISH)	Non-energy industry consumption	Use-extended IO model	0
112	73	Advertising and market research services	Final consumption expenditure by non-profit organisations serving households (NPISH)	Non-energy industry consumption	Use-extended IO model	0
113	74	Other professional, scientific and technical services; veterinary services	Final consumption expenditure by non-profit organisations serving households (NPISH)	Non-energy industry consumption	Use-extended IO model	0
114	77	Rental and leasing services	Final consumption expenditure by non-profit organisations serving households (NPISH)	Non-energy industry consumption	Use-extended IO model	0
115	78	Employment services	Final consumption expenditure by non-profit organisations serving households (NPISH)	Non-energy industry consumption	Use-extended IO model	0
116	79	Travel agency, tour operator and other reservation services and related services	Final consumption expenditure by non-profit organisations serving households (NPISH)	Non-energy industry consumption	Use-extended IO model	0
117	80	Security and investigation services; services to buildings and landscape; office administrative, office support and other business support services	Final consumption expenditure by non-profit organisations serving households (NPISH)	Non-energy industry consumption	Use-extended IO model	0
118	84	Public administration and defence services; compulsory social security services	Final consumption expenditure by non-profit organisations serving households (NPISH)	Non-energy industry consumption	Use-extended IO model	0
119	85	Education services	Final consumption expenditure by non-profit organisations serving households (NPISH)	Non-energy industry consumption	Use-extended IO model	780.83
120	86	Human health services	Final consumption expenditure by non-profit organisations serving households (NPISH)	Non-energy industry consumption	Use-extended IO model	1580.68
121	87	Social work services	Final consumption expenditure by non-profit organisations serving households (NPISH)	Non-energy industry consumption	Use-extended IO model	1956.44
122	90	Creative, arts and entertainment services; library, archive, museum and other cultural services; gambling and betting services	Final consumption expenditure by non-profit organisations serving households (NPISH)	Non-energy industry consumption	Use-extended IO model	69.6505
123	93	Sporting services and amusement and recreation services	Final consumption expenditure by non-profit organisations serving households (NPISH)	Non-energy industry consumption	Use-extended IO model	182.75
124	94	Services furnished by membership organisations	Final consumption expenditure by non-profit organisations serving households (NPISH)	Non-energy industry consumption	Use-extended IO model	2300.67
125	95	Repair services of computers and personal and household goods	Final consumption expenditure by non-profit organisations serving households (NPISH)	Non-energy industry consumption	Use-extended IO model	0
126	96	Other personal services	Final consumption expenditure by non-profit organisations serving households (NPISH)	Non-energy industry consumption	Use-extended IO model	0
127	97	Services of households as employers; undifferentiated goods and services produced by households for own use	Final consumption expenditure by non-profit organisations serving households (NPISH)	Non-energy industry consumption	Use-extended IO model	0
128	98	Services provided by extraterritorial organisations and bodies	Final consumption expenditure by non-profit organisations serving households (NPISH)	Non-energy industry consumption	Use-extended IO model	0
129	1	Products of agriculture, hunting and related services	Final consumption expenditure by government	Non-energy industry consumption	Use-extended IO model	0
130	2	Products of forestry, logging and related services	Final consumption expenditure by government	Non-energy industry consumption	Use-extended IO model	0
131	3	Fish and other fishing products; aquaculture products; support services to fishing	Final consumption expenditure by government	Non-energy industry consumption	Use-extended IO model	0
132	4	Mining and quarrying	Final consumption expenditure by government	Non-energy industry consumption	Use-extended IO model	0
133	10	Food products, beverages and tobacco products	Final consumption expenditure by government	Non-energy industry consumption	Use-extended IO model	0.856598
134	13	Textiles, wearing apparel and leather products	Final consumption expenditure by government	Non-energy industry consumption	Use-extended IO model	0
135	16	Wood and of products of wood and cork, except furniture; articles of straw and plaiting materials	Final consumption expenditure by government	Non-energy industry consumption	Use-extended IO model	0
136	17	Paper and paper products	Final consumption expenditure by government	Non-energy industry consumption	Use-extended IO model	0
137	18	Printing and recording services	Final consumption expenditure by government	Non-energy industry consumption	Use-extended IO model	0
138	19	Coke and refined petroleum products	Final consumption expenditure by government	Non-energy industry consumption	Use-extended IO model	0
139	20	Chemicals and chemical products	Final consumption expenditure by government	Non-energy industry consumption	Use-extended IO model	0
140	21	Basic pharmaceutical products and pharmaceutical preparations	Final consumption expenditure by government	Non-energy industry consumption	Use-extended IO model	1658.31
141	22	Rubber and plastics products	Final consumption expenditure by government	Non-energy industry consumption	Use-extended IO model	0
142	23	Other non-metallic mineral products	Final consumption expenditure by government	Non-energy industry consumption	Use-extended IO model	0
143	24	Basic metals	Final consumption expenditure by government	Non-energy industry consumption	Use-extended IO model	0
144	25	Fabricated metal products, except machinery and equipment	Final consumption expenditure by government	Non-energy industry consumption	Use-extended IO model	0
145	26	Computer, electronic and optical products	Final consumption expenditure by government	Non-energy industry consumption	Use-extended IO model	47.2507
146	27	Electrical equipment	Final consumption expenditure by government	Non-energy industry consumption	Use-extended IO model	0
147	28	Machinery and equipment n.e.c.	Final consumption expenditure by government	Non-energy industry consumption	Use-extended IO model	0
148	29	Motor vehicles, trailers and semi-trailers	Final consumption expenditure by government	Non-energy industry consumption	Use-extended IO model	0
149	30	Other transport equipment	Final consumption expenditure by government	Non-energy industry consumption	Use-extended IO model	17.2236
150	31	Furniture; other manufactured goods	Final consumption expenditure by government	Non-energy industry consumption	Use-extended IO model	363.978
151	33	Repair and installation services of machinery and equipment	Final consumption expenditure by government	Non-energy industry consumption	Use-extended IO model	0
152	35	Electricity, gas, steam and air-conditioning	Final consumption expenditure by government	Non-energy industry consumption	Use-extended IO model	0
153	36	Natural water; water treatment and supply services	Final consumption expenditure by government	Non-energy industry consumption	Use-extended IO model	0
154	37	Sewerage; waste collection, treatment and disposal activities; materials recovery; remediation activities and other waste management services	Final consumption expenditure by government	Non-energy industry consumption	Use-extended IO model	0
155	38	Constructions and construction works	Final consumption expenditure by government	Non-energy industry consumption	Use-extended IO model	0
156	45	Wholesale and retail trade and repair services of motor vehicles and motorcycles	Final consumption expenditure by government	Non-energy industry consumption	Use-extended IO model	0
157	46	Wholesale trade services, except of motor vehicles and motorcycles	Final consumption expenditure by government	Non-energy industry consumption	Use-extended IO model	0
158	47	Retail trade services, except of motor vehicles and motorcycles	Final consumption expenditure by government	Non-energy industry consumption	Use-extended IO model	0
159	49	Land transport services and transport services via pipelines	Final consumption expenditure by government	Non-energy industry consumption	Use-extended IO model	4529.32
160	50	Water transport services	Final consumption expenditure by government	Non-energy industry consumption	Use-extended IO model	0
161	51	Air transport services	Final consumption expenditure by government	Non-energy industry consumption	Use-extended IO model	0
162	52	Warehousing and support services for transportation	Final consumption expenditure by government	Non-energy industry consumption	Use-extended IO model	1087.72
163	53	Postal and courier services	Final consumption expenditure by government	Non-energy industry consumption	Use-extended IO model	0
164	54	Accommodation and food services	Final consumption expenditure by government	Non-energy industry consumption	Use-extended IO model	5.61735
165	58	Publishing services	Final consumption expenditure by government	Non-energy industry consumption	Use-extended IO model	77.95
166	59	Motion picture, video and television programme production services, sound recording and music publishing; programming and broadcasting services	Final consumption expenditure by government	Non-energy industry consumption	Use-extended IO model	421.433
167	61	Telecommunications services	Final consumption expenditure by government	Non-energy industry consumption	Use-extended IO model	0
168	62	Computer programming, consultancy and related services; information services	Final consumption expenditure by government	Non-energy industry consumption	Use-extended IO model	0
169	64	Financial services, except insurance and pension funding	Final consumption expenditure by government	Non-energy industry consumption	Use-extended IO model	15.994
170	65	Insurance, reinsurance and pension funding services, except compulsory social security	Final consumption expenditure by government	Non-energy industry consumption	Use-extended IO model	0
171	66	Services auxiliary to financial services and insurance services	Final consumption expenditure by government	Non-energy industry consumption	Use-extended IO model	3.75428
172	68	Real estate services including imputed rents	Final consumption expenditure by government	Non-energy industry consumption	Use-extended IO model	16.097
173	69	Legal and accounting services; services of head offices; management consulting services	Final consumption expenditure by government	Non-energy industry consumption	Use-extended IO model	0
174	71	Architectural and engineering services; technical testing and analysis services	Final consumption expenditure by government	Non-energy industry consumption	Use-extended IO model	66.1148
175	72	Scientific research and development services	Final consumption expenditure by government	Non-energy industry consumption	Use-extended IO model	206.176
176	73	Advertising and market research services	Final consumption expenditure by government	Non-energy industry consumption	Use-extended IO model	5.97335
177	74	Other professional, scientific and technical services; veterinary services	Final consumption expenditure by government	Non-energy industry consumption	Use-extended IO model	19.7943
178	77	Rental and leasing services	Final consumption expenditure by government	Non-energy industry consumption	Use-extended IO model	77.3394
179	78	Employment services	Final consumption expenditure by government	Non-energy industry consumption	Use-extended IO model	0
180	79	Travel agency, tour operator and other reservation services and related services	Final consumption expenditure by government	Non-energy industry consumption	Use-extended IO model	189.616
181	80	Security and investigation services; services to buildings and landscape; office administrative, office support and other business support services	Final consumption expenditure by government	Non-energy industry consumption	Use-extended IO model	324.128
182	84	Public administration and defence services; compulsory social security services	Final consumption expenditure by government	Non-energy industry consumption	Use-extended IO model	15027
183	85	Education services	Final consumption expenditure by government	Non-energy industry consumption	Use-extended IO model	9177.8
184	86	Human health services	Final consumption expenditure by government	Non-energy industry consumption	Use-extended IO model	12317.1
185	87	Social work services	Final consumption expenditure by government	Non-energy industry consumption	Use-extended IO model	4374.36
186	90	Creative, arts and entertainment services; library, archive, museum and other cultural services; gambling and betting services	Final consumption expenditure by government	Non-energy industry consumption	Use-extended IO model	824.425
187	93	Sporting services and amusement and recreation services	Final consumption expenditure by government	Non-energy industry consumption	Use-extended IO model	299.636
188	94	Services furnished by membership organisations	Final consumption expenditure by government	Non-energy industry consumption	Use-extended IO model	2022
189	95	Repair services of computers and personal and household goods	Final consumption expenditure by government	Non-energy industry consumption	Use-extended IO model	0
190	96	Other personal services	Final consumption expenditure by government	Non-energy industry consumption	Use-extended IO model	107.927
191	97	Services of households as employers; undifferentiated goods and services produced by households for own use	Final consumption expenditure by government	Non-energy industry consumption	Use-extended IO model	0
192	98	Services provided by extraterritorial organisations and bodies	Final consumption expenditure by government	Non-energy industry consumption	Use-extended IO model	0
193	1	Products of agriculture, hunting and related services	Gross fixed capital formation	Non-energy industry consumption	Use-extended IO model	357.395
194	2	Products of forestry, logging and related services	Gross fixed capital formation	Non-energy industry consumption	Use-extended IO model	0
195	3	Fish and other fishing products; aquaculture products; support services to fishing	Gross fixed capital formation	Non-energy industry consumption	Use-extended IO model	0
196	4	Mining and quarrying	Gross fixed capital formation	Non-energy industry consumption	Use-extended IO model	84.3821
197	10	Food products, beverages and tobacco products	Gross fixed capital formation	Non-energy industry consumption	Use-extended IO model	0
198	13	Textiles, wearing apparel and leather products	Gross fixed capital formation	Non-energy industry consumption	Use-extended IO model	75.1638
199	16	Wood and of products of wood and cork, except furniture; articles of straw and plaiting materials	Gross fixed capital formation	Non-energy industry consumption	Use-extended IO model	5196.44
200	17	Paper and paper products	Gross fixed capital formation	Non-energy industry consumption	Use-extended IO model	0
201	18	Printing and recording services	Gross fixed capital formation	Non-energy industry consumption	Use-extended IO model	0
202	19	Coke and refined petroleum products	Gross fixed capital formation	Non-energy industry consumption	Use-extended IO model	0
203	20	Chemicals and chemical products	Gross fixed capital formation	Non-energy industry consumption	Use-extended IO model	109.124
204	21	Basic pharmaceutical products and pharmaceutical preparations	Gross fixed capital formation	Non-energy industry consumption	Use-extended IO model	0
205	22	Rubber and plastics products	Gross fixed capital formation	Non-energy industry consumption	Use-extended IO model	638.97
206	23	Other non-metallic mineral products	Gross fixed capital formation	Non-energy industry consumption	Use-extended IO model	3964.9
207	24	Basic metals	Gross fixed capital formation	Non-energy industry consumption	Use-extended IO model	1159.04
208	25	Fabricated metal products, except machinery and equipment	Gross fixed capital formation	Non-energy industry consumption	Use-extended IO model	1493.55
209	26	Computer, electronic and optical products	Gross fixed capital formation	Non-energy industry consumption	Use-extended IO model	1222.5
210	27	Electrical equipment	Gross fixed capital formation	Non-energy industry consumption	Use-extended IO model	1525.62
211	28	Machinery and equipment n.e.c.	Gross fixed capital formation	Non-energy industry consumption	Use-extended IO model	5107.51
212	29	Motor vehicles, trailers and semi-trailers	Gross fixed capital formation	Non-energy industry consumption	Use-extended IO model	2459.73
213	30	Other transport equipment	Gross fixed capital formation	Non-energy industry consumption	Use-extended IO model	425.469
214	31	Furniture; other manufactured goods	Gross fixed capital formation	Non-energy industry consumption	Use-extended IO model	1687.33
215	33	Repair and installation services of machinery and equipment	Gross fixed capital formation	Non-energy industry consumption	Use-extended IO model	1997.06
216	35	Electricity, gas, steam and air-conditioning	Gross fixed capital formation	Non-energy industry consumption	Use-extended IO model	0
217	36	Natural water; water treatment and supply services	Gross fixed capital formation	Non-energy industry consumption	Use-extended IO model	0
218	37	Sewerage; waste collection, treatment and disposal activities; materials recovery; remediation activities and other waste management services	Gross fixed capital formation	Non-energy industry consumption	Use-extended IO model	0
219	38	Constructions and construction works	Gross fixed capital formation	Non-energy industry consumption	Use-extended IO model	33353.6
220	45	Wholesale and retail trade and repair services of motor vehicles and motorcycles	Gross fixed capital formation	Non-energy industry consumption	Use-extended IO model	68.2376
221	46	Wholesale trade services, except of motor vehicles and motorcycles	Gross fixed capital formation	Non-energy industry consumption	Use-extended IO model	0
222	47	Retail trade services, except of motor vehicles and motorcycles	Gross fixed capital formation	Non-energy industry consumption	Use-extended IO model	0
223	49	Land transport services and transport services via pipelines	Gross fixed capital formation	Non-energy industry consumption	Use-extended IO model	0
224	50	Water transport services	Gross fixed capital formation	Non-energy industry consumption	Use-extended IO model	0
225	51	Air transport services	Gross fixed capital formation	Non-energy industry consumption	Use-extended IO model	0
226	52	Warehousing and support services for transportation	Gross fixed capital formation	Non-energy industry consumption	Use-extended IO model	0
227	53	Postal and courier services	Gross fixed capital formation	Non-energy industry consumption	Use-extended IO model	0
228	54	Accommodation and food services	Gross fixed capital formation	Non-energy industry consumption	Use-extended IO model	0
229	58	Publishing services	Gross fixed capital formation	Non-energy industry consumption	Use-extended IO model	273.212
230	59	Motion picture, video and television programme production services, sound recording and music publishing; programming and broadcasting services	Gross fixed capital formation	Non-energy industry consumption	Use-extended IO model	103.408
231	61	Telecommunications services	Gross fixed capital formation	Non-energy industry consumption	Use-extended IO model	0
232	62	Computer programming, consultancy and related services; information services	Gross fixed capital formation	Non-energy industry consumption	Use-extended IO model	5240.05
233	64	Financial services, except insurance and pension funding	Gross fixed capital formation	Non-energy industry consumption	Use-extended IO model	0
234	65	Insurance, reinsurance and pension funding services, except compulsory social security	Gross fixed capital formation	Non-energy industry consumption	Use-extended IO model	0
235	66	Services auxiliary to financial services and insurance services	Gross fixed capital formation	Non-energy industry consumption	Use-extended IO model	0
236	68	Real estate services including imputed rents	Gross fixed capital formation	Non-energy industry consumption	Use-extended IO model	727.394
237	69	Legal and accounting services; services of head offices; management consulting services	Gross fixed capital formation	Non-energy industry consumption	Use-extended IO model	67.843
238	71	Architectural and engineering services; technical testing and analysis services	Gross fixed capital formation	Non-energy industry consumption	Use-extended IO model	1583.61
239	72	Scientific research and development services	Gross fixed capital formation	Non-energy industry consumption	Use-extended IO model	7864.65
240	73	Advertising and market research services	Gross fixed capital formation	Non-energy industry consumption	Use-extended IO model	0
241	74	Other professional, scientific and technical services; veterinary services	Gross fixed capital formation	Non-energy industry consumption	Use-extended IO model	0
242	77	Rental and leasing services	Gross fixed capital formation	Non-energy industry consumption	Use-extended IO model	0
243	78	Employment services	Gross fixed capital formation	Non-energy industry consumption	Use-extended IO model	0
244	79	Travel agency, tour operator and other reservation services and related services	Gross fixed capital formation	Non-energy industry consumption	Use-extended IO model	0
245	80	Security and investigation services; services to buildings and landscape; office administrative, office support and other business support services	Gross fixed capital formation	Non-energy industry consumption	Use-extended IO model	114.908
246	84	Public administration and defence services; compulsory social security services	Gross fixed capital formation	Non-energy industry consumption	Use-extended IO model	0
247	85	Education services	Gross fixed capital formation	Non-energy industry consumption	Use-extended IO model	0
248	86	Human health services	Gross fixed capital formation	Non-energy industry consumption	Use-extended IO model	0
249	87	Social work services	Gross fixed capital formation	Non-energy industry consumption	Use-extended IO model	0
250	90	Creative, arts and entertainment services; library, archive, museum and other cultural services; gambling and betting services	Gross fixed capital formation	Non-energy industry consumption	Use-extended IO model	153.878
251	93	Sporting services and amusement and recreation services	Gross fixed capital formation	Non-energy industry consumption	Use-extended IO model	0
252	94	Services furnished by membership organisations	Gross fixed capital formation	Non-energy industry consumption	Use-extended IO model	0
253	95	Repair services of computers and personal and household goods	Gross fixed capital formation	Non-energy industry consumption	Use-extended IO model	0
254	96	Other personal services	Gross fixed capital formation	Non-energy industry consumption	Use-extended IO model	0
255	97	Services of households as employers; undifferentiated goods and services produced by households for own use	Gross fixed capital formation	Non-energy industry consumption	Use-extended IO model	0
256	98	Services provided by extraterritorial organisations and bodies	Gross fixed capital formation	Non-energy industry consumption	Use-extended IO model	0
257	1	Products of agriculture, hunting and related services	Changes in inventories and acquisition less disposals of valuables	Non-energy industry consumption	Use-extended IO model	224.086
258	2	Products of forestry, logging and related services	Changes in inventories and acquisition less disposals of valuables	Non-energy industry consumption	Use-extended IO model	239.691
259	3	Fish and other fishing products; aquaculture products; support services to fishing	Changes in inventories and acquisition less disposals of valuables	Non-energy industry consumption	Use-extended IO model	0.4117
260	4	Mining and quarrying	Changes in inventories and acquisition less disposals of valuables	Non-energy industry consumption	Use-extended IO model	2.31819
261	10	Food products, beverages and tobacco products	Changes in inventories and acquisition less disposals of valuables	Non-energy industry consumption	Use-extended IO model	-71.8532
262	13	Textiles, wearing apparel and leather products	Changes in inventories and acquisition less disposals of valuables	Non-energy industry consumption	Use-extended IO model	35.0816
263	16	Wood and of products of wood and cork, except furniture; articles of straw and plaiting materials	Changes in inventories and acquisition less disposals of valuables	Non-energy industry consumption	Use-extended IO model	-31.3747
264	17	Paper and paper products	Changes in inventories and acquisition less disposals of valuables	Non-energy industry consumption	Use-extended IO model	357.254
265	18	Printing and recording services	Changes in inventories and acquisition less disposals of valuables	Non-energy industry consumption	Use-extended IO model	5.52868
266	19	Coke and refined petroleum products	Changes in inventories and acquisition less disposals of valuables	Non-energy industry consumption	Use-extended IO model	-12.1629
267	20	Chemicals and chemical products	Changes in inventories and acquisition less disposals of valuables	Non-energy industry consumption	Use-extended IO model	214.127
268	21	Basic pharmaceutical products and pharmaceutical preparations	Changes in inventories and acquisition less disposals of valuables	Non-energy industry consumption	Use-extended IO model	67.2282
269	22	Rubber and plastics products	Changes in inventories and acquisition less disposals of valuables	Non-energy industry consumption	Use-extended IO model	6.38832
270	23	Other non-metallic mineral products	Changes in inventories and acquisition less disposals of valuables	Non-energy industry consumption	Use-extended IO model	132.149
271	24	Basic metals	Changes in inventories and acquisition less disposals of valuables	Non-energy industry consumption	Use-extended IO model	2160.05
272	25	Fabricated metal products, except machinery and equipment	Changes in inventories and acquisition less disposals of valuables	Non-energy industry consumption	Use-extended IO model	43.3152
273	26	Computer, electronic and optical products	Changes in inventories and acquisition less disposals of valuables	Non-energy industry consumption	Use-extended IO model	101.747
274	27	Electrical equipment	Changes in inventories and acquisition less disposals of valuables	Non-energy industry consumption	Use-extended IO model	143.298
275	28	Machinery and equipment n.e.c.	Changes in inventories and acquisition less disposals of valuables	Non-energy industry consumption	Use-extended IO model	64.4013
276	29	Motor vehicles, trailers and semi-trailers	Changes in inventories and acquisition less disposals of valuables	Non-energy industry consumption	Use-extended IO model	57.476
277	30	Other transport equipment	Changes in inventories and acquisition less disposals of valuables	Non-energy industry consumption	Use-extended IO model	-17.6546
278	31	Furniture; other manufactured goods	Changes in inventories and acquisition less disposals of valuables	Non-energy industry consumption	Use-extended IO model	611.453
279	33	Repair and installation services of machinery and equipment	Changes in inventories and acquisition less disposals of valuables	Non-energy industry consumption	Use-extended IO model	0
280	35	Electricity, gas, steam and air-conditioning	Changes in inventories and acquisition less disposals of valuables	Non-energy industry consumption	Use-extended IO model	-11.0173
281	36	Natural water; water treatment and supply services	Changes in inventories and acquisition less disposals of valuables	Non-energy industry consumption	Use-extended IO model	-0.0891782
282	37	Sewerage; waste collection, treatment and disposal activities; materials recovery; remediation activities and other waste management services	Changes in inventories and acquisition less disposals of valuables	Non-energy industry consumption	Use-extended IO model	11.6054
283	38	Constructions and construction works	Changes in inventories and acquisition less disposals of valuables	Non-energy industry consumption	Use-extended IO model	-10.5255
284	45	Wholesale and retail trade and repair services of motor vehicles and motorcycles	Changes in inventories and acquisition less disposals of valuables	Non-energy industry consumption	Use-extended IO model	0
285	46	Wholesale trade services, except of motor vehicles and motorcycles	Changes in inventories and acquisition less disposals of valuables	Non-energy industry consumption	Use-extended IO model	113.605
286	47	Retail trade services, except of motor vehicles and motorcycles	Changes in inventories and acquisition less disposals of valuables	Non-energy industry consumption	Use-extended IO model	0
287	49	Land transport services and transport services via pipelines	Changes in inventories and acquisition less disposals of valuables	Non-energy industry consumption	Use-extended IO model	0
288	50	Water transport services	Changes in inventories and acquisition less disposals of valuables	Non-energy industry consumption	Use-extended IO model	0
289	51	Air transport services	Changes in inventories and acquisition less disposals of valuables	Non-energy industry consumption	Use-extended IO model	0
290	52	Warehousing and support services for transportation	Changes in inventories and acquisition less disposals of valuables	Non-energy industry consumption	Use-extended IO model	0
291	53	Postal and courier services	Changes in inventories and acquisition less disposals of valuables	Non-energy industry consumption	Use-extended IO model	0
292	54	Accommodation and food services	Changes in inventories and acquisition less disposals of valuables	Non-energy industry consumption	Use-extended IO model	0
293	58	Publishing services	Changes in inventories and acquisition less disposals of valuables	Non-energy industry consumption	Use-extended IO model	17.4228
294	59	Motion picture, video and television programme production services, sound recording and music publishing; programming and broadcasting services	Changes in inventories and acquisition less disposals of valuables	Non-energy industry consumption	Use-extended IO model	1.67611
295	61	Telecommunications services	Changes in inventories and acquisition less disposals of valuables	Non-energy industry consumption	Use-extended IO model	0
296	62	Computer programming, consultancy and related services; information services	Changes in inventories and acquisition less disposals of valuables	Non-energy industry consumption	Use-extended IO model	43.8471
297	64	Financial services, except insurance and pension funding	Changes in inventories and acquisition less disposals of valuables	Non-energy industry consumption	Use-extended IO model	0
298	65	Insurance, reinsurance and pension funding services, except compulsory social security	Changes in inventories and acquisition less disposals of valuables	Non-energy industry consumption	Use-extended IO model	0
299	66	Services auxiliary to financial services and insurance services	Changes in inventories and acquisition less disposals of valuables	Non-energy industry consumption	Use-extended IO model	0
300	68	Real estate services including imputed rents	Changes in inventories and acquisition less disposals of valuables	Non-energy industry consumption	Use-extended IO model	0
301	69	Legal and accounting services; services of head offices; management consulting services	Changes in inventories and acquisition less disposals of valuables	Non-energy industry consumption	Use-extended IO model	-3.11636
302	71	Architectural and engineering services; technical testing and analysis services	Changes in inventories and acquisition less disposals of valuables	Non-energy industry consumption	Use-extended IO model	75.2599
303	72	Scientific research and development services	Changes in inventories and acquisition less disposals of valuables	Non-energy industry consumption	Use-extended IO model	-91.4981
304	73	Advertising and market research services	Changes in inventories and acquisition less disposals of valuables	Non-energy industry consumption	Use-extended IO model	2.6105
305	74	Other professional, scientific and technical services; veterinary services	Changes in inventories and acquisition less disposals of valuables	Non-energy industry consumption	Use-extended IO model	3.45028
306	77	Rental and leasing services	Changes in inventories and acquisition less disposals of valuables	Non-energy industry consumption	Use-extended IO model	0
307	78	Employment services	Changes in inventories and acquisition less disposals of valuables	Non-energy industry consumption	Use-extended IO model	0
308	79	Travel agency, tour operator and other reservation services and related services	Changes in inventories and acquisition less disposals of valuables	Non-energy industry consumption	Use-extended IO model	0
309	80	Security and investigation services; services to buildings and landscape; office administrative, office support and other business support services	Changes in inventories and acquisition less disposals of valuables	Non-energy industry consumption	Use-extended IO model	0
310	84	Public administration and defence services; compulsory social security services	Changes in inventories and acquisition less disposals of valuables	Non-energy industry consumption	Use-extended IO model	0
311	85	Education services	Changes in inventories and acquisition less disposals of valuables	Non-energy industry consumption	Use-extended IO model	0
312	86	Human health services	Changes in inventories and acquisition less disposals of valuables	Non-energy industry consumption	Use-extended IO model	0
313	87	Social work services	Changes in inventories and acquisition less disposals of valuables	Non-energy industry consumption	Use-extended IO model	0
314	90	Creative, arts and entertainment services; library, archive, museum and other cultural services; gambling and betting services	Changes in inventories and acquisition less disposals of valuables	Non-energy industry consumption	Use-extended IO model	72.647
315	93	Sporting services and amusement and recreation services	Changes in inventories and acquisition less disposals of valuables	Non-energy industry consumption	Use-extended IO model	0
316	94	Services furnished by membership organisations	Changes in inventories and acquisition less disposals of valuables	Non-energy industry consumption	Use-extended IO model	0
317	95	Repair services of computers and personal and household goods	Changes in inventories and acquisition less disposals of valuables	Non-energy industry consumption	Use-extended IO model	0
318	96	Other personal services	Changes in inventories and acquisition less disposals of valuables	Non-energy industry consumption	Use-extended IO model	0
319	97	Services of households as employers; undifferentiated goods and services produced by households for own use	Changes in inventories and acquisition less disposals of valuables	Non-energy industry consumption	Use-extended IO model	0
320	98	Services provided by extraterritorial organisations and bodies	Changes in inventories and acquisition less disposals of valuables	Non-energy industry consumption	Use-extended IO model	0
321	1	Products of agriculture, hunting and related services	Export demand	Non-energy industry consumption	Use-extended IO model	1808.16
322	2	Products of forestry, logging and related services	Export demand	Non-energy industry consumption	Use-extended IO model	157.264
323	3	Fish and other fishing products; aquaculture products; support services to fishing	Export demand	Non-energy industry consumption	Use-extended IO model	6.69594
324	4	Mining and quarrying	Export demand	Non-energy industry consumption	Use-extended IO model	377.897
325	10	Food products, beverages and tobacco products	Export demand	Non-energy industry consumption	Use-extended IO model	12712.6
326	13	Textiles, wearing apparel and leather products	Export demand	Non-energy industry consumption	Use-extended IO model	1222.14
327	16	Wood and of products of wood and cork, except furniture; articles of straw and plaiting materials	Export demand	Non-energy industry consumption	Use-extended IO model	13543.4
328	17	Paper and paper products	Export demand	Non-energy industry consumption	Use-extended IO model	38337.3
329	18	Printing and recording services	Export demand	Non-energy industry consumption	Use-extended IO model	1049.36
330	19	Coke and refined petroleum products	Export demand	Non-energy industry consumption	Use-extended IO model	471.461
331	20	Chemicals and chemical products	Export demand	Non-energy industry consumption	Use-extended IO model	24899.9
332	21	Basic pharmaceutical products and pharmaceutical preparations	Export demand	Non-energy industry consumption	Use-extended IO model	2656.19
333	22	Rubber and plastics products	Export demand	Non-energy industry consumption	Use-extended IO model	5057.23
334	23	Other non-metallic mineral products	Export demand	Non-energy industry consumption	Use-extended IO model	10001.8
335	24	Basic metals	Export demand	Non-energy industry consumption	Use-extended IO model	35892.2
336	25	Fabricated metal products, except machinery and equipment	Export demand	Non-energy industry consumption	Use-extended IO model	9153.68
337	26	Computer, electronic and optical products	Export demand	Non-energy industry consumption	Use-extended IO model	3206.02
338	27	Electrical equipment	Export demand	Non-energy industry consumption	Use-extended IO model	6497.14
339	28	Machinery and equipment n.e.c.	Export demand	Non-energy industry consumption	Use-extended IO model	11526.6
340	29	Motor vehicles, trailers and semi-trailers	Export demand	Non-energy industry consumption	Use-extended IO model	6478.46
341	30	Other transport equipment	Export demand	Non-energy industry consumption	Use-extended IO model	2456.25
342	31	Furniture; other manufactured goods	Export demand	Non-energy industry consumption	Use-extended IO model	2723.87
343	33	Repair and installation services of machinery and equipment	Export demand	Non-energy industry consumption	Use-extended IO model	1168.73
344	35	Electricity, gas, steam and air-conditioning	Export demand	Non-energy industry consumption	Use-extended IO model	437.091
345	36	Natural water; water treatment and supply services	Export demand	Non-energy industry consumption	Use-extended IO model	2.93396
346	37	Sewerage; waste collection, treatment and disposal activities; materials recovery; remediation activities and other waste management services	Export demand	Non-energy industry consumption	Use-extended IO model	859.337
347	38	Constructions and construction works	Export demand	Non-energy industry consumption	Use-extended IO model	759.035
348	45	Wholesale and retail trade and repair services of motor vehicles and motorcycles	Export demand	Non-energy industry consumption	Use-extended IO model	273.126
349	46	Wholesale trade services, except of motor vehicles and motorcycles	Export demand	Non-energy industry consumption	Use-extended IO model	2564.69
350	47	Retail trade services, except of motor vehicles and motorcycles	Export demand	Non-energy industry consumption	Use-extended IO model	0
351	49	Land transport services and transport services via pipelines	Export demand	Non-energy industry consumption	Use-extended IO model	14686.4
352	50	Water transport services	Export demand	Non-energy industry consumption	Use-extended IO model	391.265
353	51	Air transport services	Export demand	Non-energy industry consumption	Use-extended IO model	7639.76
354	52	Warehousing and support services for transportation	Export demand	Non-energy industry consumption	Use-extended IO model	1741.81
355	53	Postal and courier services	Export demand	Non-energy industry consumption	Use-extended IO model	841.405
356	54	Accommodation and food services	Export demand	Non-energy industry consumption	Use-extended IO model	2318.61
357	58	Publishing services	Export demand	Non-energy industry consumption	Use-extended IO model	674.466
358	59	Motion picture, video and television programme production services, sound recording and music publishing; programming and broadcasting services	Export demand	Non-energy industry consumption	Use-extended IO model	248.492
359	61	Telecommunications services	Export demand	Non-energy industry consumption	Use-extended IO model	367.443
360	62	Computer programming, consultancy and related services; information services	Export demand	Non-energy industry consumption	Use-extended IO model	3552.28
361	64	Financial services, except insurance and pension funding	Export demand	Non-energy industry consumption	Use-extended IO model	1306.74
362	65	Insurance, reinsurance and pension funding services, except compulsory social security	Export demand	Non-energy industry consumption	Use-extended IO model	381.793
363	66	Services auxiliary to financial services and insurance services	Export demand	Non-energy industry consumption	Use-extended IO model	60.9592
364	68	Real estate services including imputed rents	Export demand	Non-energy industry consumption	Use-extended IO model	72.2067
365	69	Legal and accounting services; services of head offices; management consulting services	Export demand	Non-energy industry consumption	Use-extended IO model	2382.48
366	71	Architectural and engineering services; technical testing and analysis services	Export demand	Non-energy industry consumption	Use-extended IO model	1079.25
367	72	Scientific research and development services	Export demand	Non-energy industry consumption	Use-extended IO model	1743.91
368	73	Advertising and market research services	Export demand	Non-energy industry consumption	Use-extended IO model	1046.99
369	74	Other professional, scientific and technical services; veterinary services	Export demand	Non-energy industry consumption	Use-extended IO model	285.17
370	77	Rental and leasing services	Export demand	Non-energy industry consumption	Use-extended IO model	1017.76
371	78	Employment services	Export demand	Non-energy industry consumption	Use-extended IO model	75.7168
372	79	Travel agency, tour operator and other reservation services and related services	Export demand	Non-energy industry consumption	Use-extended IO model	166.256
373	80	Security and investigation services; services to buildings and landscape; office administrative, office support and other business support services	Export demand	Non-energy industry consumption	Use-extended IO model	151.238
374	84	Public administration and defence services; compulsory social security services	Export demand	Non-energy industry consumption	Use-extended IO model	108.12
375	85	Education services	Export demand	Non-energy industry consumption	Use-extended IO model	21.5302
376	86	Human health services	Export demand	Non-energy industry consumption	Use-extended IO model	177.641
377	87	Social work services	Export demand	Non-energy industry consumption	Use-extended IO model	0
378	90	Creative, arts and entertainment services; library, archive, museum and other cultural services; gambling and betting services	Export demand	Non-energy industry consumption	Use-extended IO model	361.876
379	93	Sporting services and amusement and recreation services	Export demand	Non-energy industry consumption	Use-extended IO model	37.3209
380	94	Services furnished by membership organisations	Export demand	Non-energy industry consumption	Use-extended IO model	0
381	95	Repair services of computers and personal and household goods	Export demand	Non-energy industry consumption	Use-extended IO model	37.2771
382	96	Other personal services	Export demand	Non-energy industry consumption	Use-extended IO model	0.559424
383	97	Services of households as employers; undifferentiated goods and services produced by households for own use	Export demand	Non-energy industry consumption	Use-extended IO model	0
384	98	Services provided by extraterritorial organisations and bodies	Export demand	Non-energy industry consumption	Use-extended IO model	0
385	1	Products of agriculture, hunting and related services	Final consumption expenditure by households	Energy industry own consumption	Use-extended IO model	456.397
386	2	Products of forestry, logging and related services	Final consumption expenditure by households	Energy industry own consumption	Use-extended IO model	38.9715
387	3	Fish and other fishing products; aquaculture products; support services to fishing	Final consumption expenditure by households	Energy industry own consumption	Use-extended IO model	8.14908
388	4	Mining and quarrying	Final consumption expenditure by households	Energy industry own consumption	Use-extended IO model	64.0975
389	10	Food products, beverages and tobacco products	Final consumption expenditure by households	Energy industry own consumption	Use-extended IO model	1385.15
390	13	Textiles, wearing apparel and leather products	Final consumption expenditure by households	Energy industry own consumption	Use-extended IO model	238.464
391	16	Wood and of products of wood and cork, except furniture; articles of straw and plaiting materials	Final consumption expenditure by households	Energy industry own consumption	Use-extended IO model	36.7215
392	17	Paper and paper products	Final consumption expenditure by households	Energy industry own consumption	Use-extended IO model	90.3374
393	18	Printing and recording services	Final consumption expenditure by households	Energy industry own consumption	Use-extended IO model	0
394	19	Coke and refined petroleum products	Final consumption expenditure by households	Energy industry own consumption	Use-extended IO model	18183.8
395	20	Chemicals and chemical products	Final consumption expenditure by households	Energy industry own consumption	Use-extended IO model	1009.95
396	21	Basic pharmaceutical products and pharmaceutical preparations	Final consumption expenditure by households	Energy industry own consumption	Use-extended IO model	58.6021
397	22	Rubber and plastics products	Final consumption expenditure by households	Energy industry own consumption	Use-extended IO model	97.6953
398	23	Other non-metallic mineral products	Final consumption expenditure by households	Energy industry own consumption	Use-extended IO model	98.1166
399	24	Basic metals	Final consumption expenditure by households	Energy industry own consumption	Use-extended IO model	1.64864
400	25	Fabricated metal products, except machinery and equipment	Final consumption expenditure by households	Energy industry own consumption	Use-extended IO model	67.3342
401	26	Computer, electronic and optical products	Final consumption expenditure by households	Energy industry own consumption	Use-extended IO model	98.0037
402	27	Electrical equipment	Final consumption expenditure by households	Energy industry own consumption	Use-extended IO model	97.8413
403	28	Machinery and equipment n.e.c.	Final consumption expenditure by households	Energy industry own consumption	Use-extended IO model	25.8913
404	29	Motor vehicles, trailers and semi-trailers	Final consumption expenditure by households	Energy industry own consumption	Use-extended IO model	132.4
405	30	Other transport equipment	Final consumption expenditure by households	Energy industry own consumption	Use-extended IO model	29.3045
406	31	Furniture; other manufactured goods	Final consumption expenditure by households	Energy industry own consumption	Use-extended IO model	346.27
407	33	Repair and installation services of machinery and equipment	Final consumption expenditure by households	Energy industry own consumption	Use-extended IO model	0
408	35	Electricity, gas, steam and air-conditioning	Final consumption expenditure by households	Energy industry own consumption	Use-extended IO model	9246.4
409	36	Natural water; water treatment and supply services	Final consumption expenditure by households	Energy industry own consumption	Use-extended IO model	0
410	37	Sewerage; waste collection, treatment and disposal activities; materials recovery; remediation activities and other waste management services	Final consumption expenditure by households	Energy industry own consumption	Use-extended IO model	17.6467
411	38	Constructions and construction works	Final consumption expenditure by households	Energy industry own consumption	Use-extended IO model	98.4596
412	45	Wholesale and retail trade and repair services of motor vehicles and motorcycles	Final consumption expenditure by households	Energy industry own consumption	Use-extended IO model	387.554
413	46	Wholesale trade services, except of motor vehicles and motorcycles	Final consumption expenditure by households	Energy industry own consumption	Use-extended IO model	0
414	47	Retail trade services, except of motor vehicles and motorcycles	Final consumption expenditure by households	Energy industry own consumption	Use-extended IO model	0
415	49	Land transport services and transport services via pipelines	Final consumption expenditure by households	Energy industry own consumption	Use-extended IO model	1101.45
416	50	Water transport services	Final consumption expenditure by households	Energy industry own consumption	Use-extended IO model	0.57256
417	51	Air transport services	Final consumption expenditure by households	Energy industry own consumption	Use-extended IO model	754.698
418	52	Warehousing and support services for transportation	Final consumption expenditure by households	Energy industry own consumption	Use-extended IO model	119.851
419	53	Postal and courier services	Final consumption expenditure by households	Energy industry own consumption	Use-extended IO model	19.7786
420	54	Accommodation and food services	Final consumption expenditure by households	Energy industry own consumption	Use-extended IO model	2182.72
421	58	Publishing services	Final consumption expenditure by households	Energy industry own consumption	Use-extended IO model	104.639
422	59	Motion picture, video and television programme production services, sound recording and music publishing; programming and broadcasting services	Final consumption expenditure by households	Energy industry own consumption	Use-extended IO model	28.462
423	61	Telecommunications services	Final consumption expenditure by households	Energy industry own consumption	Use-extended IO model	164.831
424	62	Computer programming, consultancy and related services; information services	Final consumption expenditure by households	Energy industry own consumption	Use-extended IO model	2.33881
425	64	Financial services, except insurance and pension funding	Final consumption expenditure by households	Energy industry own consumption	Use-extended IO model	95.6557
426	65	Insurance, reinsurance and pension funding services, except compulsory social security	Final consumption expenditure by households	Energy industry own consumption	Use-extended IO model	204.441
427	66	Services auxiliary to financial services and insurance services	Final consumption expenditure by households	Energy industry own consumption	Use-extended IO model	14.6468
428	68	Real estate services including imputed rents	Final consumption expenditure by households	Energy industry own consumption	Use-extended IO model	1913.42
429	69	Legal and accounting services; services of head offices; management consulting services	Final consumption expenditure by households	Energy industry own consumption	Use-extended IO model	60.0971
430	71	Architectural and engineering services; technical testing and analysis services	Final consumption expenditure by households	Energy industry own consumption	Use-extended IO model	0
431	72	Scientific research and development services	Final consumption expenditure by households	Energy industry own consumption	Use-extended IO model	0
432	73	Advertising and market research services	Final consumption expenditure by households	Energy industry own consumption	Use-extended IO model	0
433	74	Other professional, scientific and technical services; veterinary services	Final consumption expenditure by households	Energy industry own consumption	Use-extended IO model	59.0603
434	77	Rental and leasing services	Final consumption expenditure by households	Energy industry own consumption	Use-extended IO model	126.095
435	78	Employment services	Final consumption expenditure by households	Energy industry own consumption	Use-extended IO model	0
436	79	Travel agency, tour operator and other reservation services and related services	Final consumption expenditure by households	Energy industry own consumption	Use-extended IO model	302.137
437	80	Security and investigation services; services to buildings and landscape; office administrative, office support and other business support services	Final consumption expenditure by households	Energy industry own consumption	Use-extended IO model	93.5004
438	84	Public administration and defence services; compulsory social security services	Final consumption expenditure by households	Energy industry own consumption	Use-extended IO model	7.12953
439	85	Education services	Final consumption expenditure by households	Energy industry own consumption	Use-extended IO model	167.263
440	86	Human health services	Final consumption expenditure by households	Energy industry own consumption	Use-extended IO model	409.339
441	87	Social work services	Final consumption expenditure by households	Energy industry own consumption	Use-extended IO model	270.316
442	90	Creative, arts and entertainment services; library, archive, museum and other cultural services; gambling and betting services	Final consumption expenditure by households	Energy industry own consumption	Use-extended IO model	233.993
443	93	Sporting services and amusement and recreation services	Final consumption expenditure by households	Energy industry own consumption	Use-extended IO model	265.514
444	94	Services furnished by membership organisations	Final consumption expenditure by households	Energy industry own consumption	Use-extended IO model	16.3527
445	95	Repair services of computers and personal and household goods	Final consumption expenditure by households	Energy industry own consumption	Use-extended IO model	77.2684
446	96	Other personal services	Final consumption expenditure by households	Energy industry own consumption	Use-extended IO model	298.516
447	97	Services of households as employers; undifferentiated goods and services produced by households for own use	Final consumption expenditure by households	Energy industry own consumption	Use-extended IO model	0
448	98	Services provided by extraterritorial organisations and bodies	Final consumption expenditure by households	Energy industry own consumption	Use-extended IO model	0
449	1	Products of agriculture, hunting and related services	Final consumption expenditure by non-profit organisations serving households (NPISH)	Energy industry own consumption	Use-extended IO model	0
450	2	Products of forestry, logging and related services	Final consumption expenditure by non-profit organisations serving households (NPISH)	Energy industry own consumption	Use-extended IO model	0
451	3	Fish and other fishing products; aquaculture products; support services to fishing	Final consumption expenditure by non-profit organisations serving households (NPISH)	Energy industry own consumption	Use-extended IO model	0
452	4	Mining and quarrying	Final consumption expenditure by non-profit organisations serving households (NPISH)	Energy industry own consumption	Use-extended IO model	0
453	10	Food products, beverages and tobacco products	Final consumption expenditure by non-profit organisations serving households (NPISH)	Energy industry own consumption	Use-extended IO model	0
454	13	Textiles, wearing apparel and leather products	Final consumption expenditure by non-profit organisations serving households (NPISH)	Energy industry own consumption	Use-extended IO model	0
455	16	Wood and of products of wood and cork, except furniture; articles of straw and plaiting materials	Final consumption expenditure by non-profit organisations serving households (NPISH)	Energy industry own consumption	Use-extended IO model	0
456	17	Paper and paper products	Final consumption expenditure by non-profit organisations serving households (NPISH)	Energy industry own consumption	Use-extended IO model	0
457	18	Printing and recording services	Final consumption expenditure by non-profit organisations serving households (NPISH)	Energy industry own consumption	Use-extended IO model	0
458	19	Coke and refined petroleum products	Final consumption expenditure by non-profit organisations serving households (NPISH)	Energy industry own consumption	Use-extended IO model	0
459	20	Chemicals and chemical products	Final consumption expenditure by non-profit organisations serving households (NPISH)	Energy industry own consumption	Use-extended IO model	0
460	21	Basic pharmaceutical products and pharmaceutical preparations	Final consumption expenditure by non-profit organisations serving households (NPISH)	Energy industry own consumption	Use-extended IO model	0
461	22	Rubber and plastics products	Final consumption expenditure by non-profit organisations serving households (NPISH)	Energy industry own consumption	Use-extended IO model	0
462	23	Other non-metallic mineral products	Final consumption expenditure by non-profit organisations serving households (NPISH)	Energy industry own consumption	Use-extended IO model	0
463	24	Basic metals	Final consumption expenditure by non-profit organisations serving households (NPISH)	Energy industry own consumption	Use-extended IO model	0
464	25	Fabricated metal products, except machinery and equipment	Final consumption expenditure by non-profit organisations serving households (NPISH)	Energy industry own consumption	Use-extended IO model	0
465	26	Computer, electronic and optical products	Final consumption expenditure by non-profit organisations serving households (NPISH)	Energy industry own consumption	Use-extended IO model	0
466	27	Electrical equipment	Final consumption expenditure by non-profit organisations serving households (NPISH)	Energy industry own consumption	Use-extended IO model	0
467	28	Machinery and equipment n.e.c.	Final consumption expenditure by non-profit organisations serving households (NPISH)	Energy industry own consumption	Use-extended IO model	0
468	29	Motor vehicles, trailers and semi-trailers	Final consumption expenditure by non-profit organisations serving households (NPISH)	Energy industry own consumption	Use-extended IO model	0
469	30	Other transport equipment	Final consumption expenditure by non-profit organisations serving households (NPISH)	Energy industry own consumption	Use-extended IO model	0
470	31	Furniture; other manufactured goods	Final consumption expenditure by non-profit organisations serving households (NPISH)	Energy industry own consumption	Use-extended IO model	0
471	33	Repair and installation services of machinery and equipment	Final consumption expenditure by non-profit organisations serving households (NPISH)	Energy industry own consumption	Use-extended IO model	0
472	35	Electricity, gas, steam and air-conditioning	Final consumption expenditure by non-profit organisations serving households (NPISH)	Energy industry own consumption	Use-extended IO model	0
473	36	Natural water; water treatment and supply services	Final consumption expenditure by non-profit organisations serving households (NPISH)	Energy industry own consumption	Use-extended IO model	0
474	37	Sewerage; waste collection, treatment and disposal activities; materials recovery; remediation activities and other waste management services	Final consumption expenditure by non-profit organisations serving households (NPISH)	Energy industry own consumption	Use-extended IO model	0
475	38	Constructions and construction works	Final consumption expenditure by non-profit organisations serving households (NPISH)	Energy industry own consumption	Use-extended IO model	0
476	45	Wholesale and retail trade and repair services of motor vehicles and motorcycles	Final consumption expenditure by non-profit organisations serving households (NPISH)	Energy industry own consumption	Use-extended IO model	0
477	46	Wholesale trade services, except of motor vehicles and motorcycles	Final consumption expenditure by non-profit organisations serving households (NPISH)	Energy industry own consumption	Use-extended IO model	0
478	47	Retail trade services, except of motor vehicles and motorcycles	Final consumption expenditure by non-profit organisations serving households (NPISH)	Energy industry own consumption	Use-extended IO model	0
479	49	Land transport services and transport services via pipelines	Final consumption expenditure by non-profit organisations serving households (NPISH)	Energy industry own consumption	Use-extended IO model	0
480	50	Water transport services	Final consumption expenditure by non-profit organisations serving households (NPISH)	Energy industry own consumption	Use-extended IO model	0
481	51	Air transport services	Final consumption expenditure by non-profit organisations serving households (NPISH)	Energy industry own consumption	Use-extended IO model	0
482	52	Warehousing and support services for transportation	Final consumption expenditure by non-profit organisations serving households (NPISH)	Energy industry own consumption	Use-extended IO model	0
483	53	Postal and courier services	Final consumption expenditure by non-profit organisations serving households (NPISH)	Energy industry own consumption	Use-extended IO model	0
484	54	Accommodation and food services	Final consumption expenditure by non-profit organisations serving households (NPISH)	Energy industry own consumption	Use-extended IO model	0
485	58	Publishing services	Final consumption expenditure by non-profit organisations serving households (NPISH)	Energy industry own consumption	Use-extended IO model	0
486	59	Motion picture, video and television programme production services, sound recording and music publishing; programming and broadcasting services	Final consumption expenditure by non-profit organisations serving households (NPISH)	Energy industry own consumption	Use-extended IO model	0
487	61	Telecommunications services	Final consumption expenditure by non-profit organisations serving households (NPISH)	Energy industry own consumption	Use-extended IO model	0
488	62	Computer programming, consultancy and related services; information services	Final consumption expenditure by non-profit organisations serving households (NPISH)	Energy industry own consumption	Use-extended IO model	0
489	64	Financial services, except insurance and pension funding	Final consumption expenditure by non-profit organisations serving households (NPISH)	Energy industry own consumption	Use-extended IO model	0
490	65	Insurance, reinsurance and pension funding services, except compulsory social security	Final consumption expenditure by non-profit organisations serving households (NPISH)	Energy industry own consumption	Use-extended IO model	0
491	66	Services auxiliary to financial services and insurance services	Final consumption expenditure by non-profit organisations serving households (NPISH)	Energy industry own consumption	Use-extended IO model	0
492	68	Real estate services including imputed rents	Final consumption expenditure by non-profit organisations serving households (NPISH)	Energy industry own consumption	Use-extended IO model	0
493	69	Legal and accounting services; services of head offices; management consulting services	Final consumption expenditure by non-profit organisations serving households (NPISH)	Energy industry own consumption	Use-extended IO model	0
494	71	Architectural and engineering services; technical testing and analysis services	Final consumption expenditure by non-profit organisations serving households (NPISH)	Energy industry own consumption	Use-extended IO model	0
495	72	Scientific research and development services	Final consumption expenditure by non-profit organisations serving households (NPISH)	Energy industry own consumption	Use-extended IO model	0
496	73	Advertising and market research services	Final consumption expenditure by non-profit organisations serving households (NPISH)	Energy industry own consumption	Use-extended IO model	0
497	74	Other professional, scientific and technical services; veterinary services	Final consumption expenditure by non-profit organisations serving households (NPISH)	Energy industry own consumption	Use-extended IO model	0
498	77	Rental and leasing services	Final consumption expenditure by non-profit organisations serving households (NPISH)	Energy industry own consumption	Use-extended IO model	0
499	78	Employment services	Final consumption expenditure by non-profit organisations serving households (NPISH)	Energy industry own consumption	Use-extended IO model	0
500	79	Travel agency, tour operator and other reservation services and related services	Final consumption expenditure by non-profit organisations serving households (NPISH)	Energy industry own consumption	Use-extended IO model	0
501	80	Security and investigation services; services to buildings and landscape; office administrative, office support and other business support services	Final consumption expenditure by non-profit organisations serving households (NPISH)	Energy industry own consumption	Use-extended IO model	0
502	84	Public administration and defence services; compulsory social security services	Final consumption expenditure by non-profit organisations serving households (NPISH)	Energy industry own consumption	Use-extended IO model	0
503	85	Education services	Final consumption expenditure by non-profit organisations serving households (NPISH)	Energy industry own consumption	Use-extended IO model	116.848
504	86	Human health services	Final consumption expenditure by non-profit organisations serving households (NPISH)	Energy industry own consumption	Use-extended IO model	216.965
505	87	Social work services	Final consumption expenditure by non-profit organisations serving households (NPISH)	Energy industry own consumption	Use-extended IO model	244.708
506	90	Creative, arts and entertainment services; library, archive, museum and other cultural services; gambling and betting services	Final consumption expenditure by non-profit organisations serving households (NPISH)	Energy industry own consumption	Use-extended IO model	5.74387
507	93	Sporting services and amusement and recreation services	Final consumption expenditure by non-profit organisations serving households (NPISH)	Energy industry own consumption	Use-extended IO model	28.0788
508	94	Services furnished by membership organisations	Final consumption expenditure by non-profit organisations serving households (NPISH)	Energy industry own consumption	Use-extended IO model	278.14
509	95	Repair services of computers and personal and household goods	Final consumption expenditure by non-profit organisations serving households (NPISH)	Energy industry own consumption	Use-extended IO model	0
510	96	Other personal services	Final consumption expenditure by non-profit organisations serving households (NPISH)	Energy industry own consumption	Use-extended IO model	0
511	97	Services of households as employers; undifferentiated goods and services produced by households for own use	Final consumption expenditure by non-profit organisations serving households (NPISH)	Energy industry own consumption	Use-extended IO model	0
512	98	Services provided by extraterritorial organisations and bodies	Final consumption expenditure by non-profit organisations serving households (NPISH)	Energy industry own consumption	Use-extended IO model	0
513	1	Products of agriculture, hunting and related services	Final consumption expenditure by government	Energy industry own consumption	Use-extended IO model	0
514	2	Products of forestry, logging and related services	Final consumption expenditure by government	Energy industry own consumption	Use-extended IO model	0
515	3	Fish and other fishing products; aquaculture products; support services to fishing	Final consumption expenditure by government	Energy industry own consumption	Use-extended IO model	0
516	4	Mining and quarrying	Final consumption expenditure by government	Energy industry own consumption	Use-extended IO model	0
517	10	Food products, beverages and tobacco products	Final consumption expenditure by government	Energy industry own consumption	Use-extended IO model	0.0443713
518	13	Textiles, wearing apparel and leather products	Final consumption expenditure by government	Energy industry own consumption	Use-extended IO model	0
519	16	Wood and of products of wood and cork, except furniture; articles of straw and plaiting materials	Final consumption expenditure by government	Energy industry own consumption	Use-extended IO model	0
520	17	Paper and paper products	Final consumption expenditure by government	Energy industry own consumption	Use-extended IO model	0
521	18	Printing and recording services	Final consumption expenditure by government	Energy industry own consumption	Use-extended IO model	0
522	19	Coke and refined petroleum products	Final consumption expenditure by government	Energy industry own consumption	Use-extended IO model	0
523	20	Chemicals and chemical products	Final consumption expenditure by government	Energy industry own consumption	Use-extended IO model	0
524	21	Basic pharmaceutical products and pharmaceutical preparations	Final consumption expenditure by government	Energy industry own consumption	Use-extended IO model	92.2901
525	22	Rubber and plastics products	Final consumption expenditure by government	Energy industry own consumption	Use-extended IO model	0
526	23	Other non-metallic mineral products	Final consumption expenditure by government	Energy industry own consumption	Use-extended IO model	0
527	24	Basic metals	Final consumption expenditure by government	Energy industry own consumption	Use-extended IO model	0
528	25	Fabricated metal products, except machinery and equipment	Final consumption expenditure by government	Energy industry own consumption	Use-extended IO model	0
529	26	Computer, electronic and optical products	Final consumption expenditure by government	Energy industry own consumption	Use-extended IO model	3.38519
530	27	Electrical equipment	Final consumption expenditure by government	Energy industry own consumption	Use-extended IO model	0
531	28	Machinery and equipment n.e.c.	Final consumption expenditure by government	Energy industry own consumption	Use-extended IO model	0
532	29	Motor vehicles, trailers and semi-trailers	Final consumption expenditure by government	Energy industry own consumption	Use-extended IO model	0
533	30	Other transport equipment	Final consumption expenditure by government	Energy industry own consumption	Use-extended IO model	1.09921
534	31	Furniture; other manufactured goods	Final consumption expenditure by government	Energy industry own consumption	Use-extended IO model	22.1745
535	33	Repair and installation services of machinery and equipment	Final consumption expenditure by government	Energy industry own consumption	Use-extended IO model	0
536	35	Electricity, gas, steam and air-conditioning	Final consumption expenditure by government	Energy industry own consumption	Use-extended IO model	0
537	36	Natural water; water treatment and supply services	Final consumption expenditure by government	Energy industry own consumption	Use-extended IO model	0
538	37	Sewerage; waste collection, treatment and disposal activities; materials recovery; remediation activities and other waste management services	Final consumption expenditure by government	Energy industry own consumption	Use-extended IO model	0
539	38	Constructions and construction works	Final consumption expenditure by government	Energy industry own consumption	Use-extended IO model	0
540	45	Wholesale and retail trade and repair services of motor vehicles and motorcycles	Final consumption expenditure by government	Energy industry own consumption	Use-extended IO model	0
541	46	Wholesale trade services, except of motor vehicles and motorcycles	Final consumption expenditure by government	Energy industry own consumption	Use-extended IO model	0
542	47	Retail trade services, except of motor vehicles and motorcycles	Final consumption expenditure by government	Energy industry own consumption	Use-extended IO model	0
543	49	Land transport services and transport services via pipelines	Final consumption expenditure by government	Energy industry own consumption	Use-extended IO model	495.474
544	50	Water transport services	Final consumption expenditure by government	Energy industry own consumption	Use-extended IO model	0
545	51	Air transport services	Final consumption expenditure by government	Energy industry own consumption	Use-extended IO model	0
546	52	Warehousing and support services for transportation	Final consumption expenditure by government	Energy industry own consumption	Use-extended IO model	223.277
547	53	Postal and courier services	Final consumption expenditure by government	Energy industry own consumption	Use-extended IO model	0
548	54	Accommodation and food services	Final consumption expenditure by government	Energy industry own consumption	Use-extended IO model	0.529486
549	58	Publishing services	Final consumption expenditure by government	Energy industry own consumption	Use-extended IO model	4.48414
550	59	Motion picture, video and television programme production services, sound recording and music publishing; programming and broadcasting services	Final consumption expenditure by government	Energy industry own consumption	Use-extended IO model	25.9859
551	61	Telecommunications services	Final consumption expenditure by government	Energy industry own consumption	Use-extended IO model	0
552	62	Computer programming, consultancy and related services; information services	Final consumption expenditure by government	Energy industry own consumption	Use-extended IO model	0
553	64	Financial services, except insurance and pension funding	Final consumption expenditure by government	Energy industry own consumption	Use-extended IO model	1.20511
554	65	Insurance, reinsurance and pension funding services, except compulsory social security	Final consumption expenditure by government	Energy industry own consumption	Use-extended IO model	0
555	66	Services auxiliary to financial services and insurance services	Final consumption expenditure by government	Energy industry own consumption	Use-extended IO model	0.288506
556	68	Real estate services including imputed rents	Final consumption expenditure by government	Energy industry own consumption	Use-extended IO model	2.06959
557	69	Legal and accounting services; services of head offices; management consulting services	Final consumption expenditure by government	Energy industry own consumption	Use-extended IO model	0
558	71	Architectural and engineering services; technical testing and analysis services	Final consumption expenditure by government	Energy industry own consumption	Use-extended IO model	6.99111
559	72	Scientific research and development services	Final consumption expenditure by government	Energy industry own consumption	Use-extended IO model	19.7247
560	73	Advertising and market research services	Final consumption expenditure by government	Energy industry own consumption	Use-extended IO model	0.544437
561	74	Other professional, scientific and technical services; veterinary services	Final consumption expenditure by government	Energy industry own consumption	Use-extended IO model	1.73046
562	77	Rental and leasing services	Final consumption expenditure by government	Energy industry own consumption	Use-extended IO model	8.05697
563	78	Employment services	Final consumption expenditure by government	Energy industry own consumption	Use-extended IO model	0
564	79	Travel agency, tour operator and other reservation services and related services	Final consumption expenditure by government	Energy industry own consumption	Use-extended IO model	15.387
565	80	Security and investigation services; services to buildings and landscape; office administrative, office support and other business support services	Final consumption expenditure by government	Energy industry own consumption	Use-extended IO model	39.4031
566	84	Public administration and defence services; compulsory social security services	Final consumption expenditure by government	Energy industry own consumption	Use-extended IO model	2099.12
567	85	Education services	Final consumption expenditure by government	Energy industry own consumption	Use-extended IO model	1373.42
568	86	Human health services	Final consumption expenditure by government	Energy industry own consumption	Use-extended IO model	1690.66
569	87	Social work services	Final consumption expenditure by government	Energy industry own consumption	Use-extended IO model	547.139
570	90	Creative, arts and entertainment services; library, archive, museum and other cultural services; gambling and betting services	Final consumption expenditure by government	Energy industry own consumption	Use-extended IO model	67.9879
571	93	Sporting services and amusement and recreation services	Final consumption expenditure by government	Energy industry own consumption	Use-extended IO model	46.0377
572	94	Services furnished by membership organisations	Final consumption expenditure by government	Energy industry own consumption	Use-extended IO model	244.45
573	95	Repair services of computers and personal and household goods	Final consumption expenditure by government	Energy industry own consumption	Use-extended IO model	0
574	96	Other personal services	Final consumption expenditure by government	Energy industry own consumption	Use-extended IO model	11.5746
575	97	Services of households as employers; undifferentiated goods and services produced by households for own use	Final consumption expenditure by government	Energy industry own consumption	Use-extended IO model	0
576	98	Services provided by extraterritorial organisations and bodies	Final consumption expenditure by government	Energy industry own consumption	Use-extended IO model	0
577	1	Products of agriculture, hunting and related services	Gross fixed capital formation	Energy industry own consumption	Use-extended IO model	27.6158
578	2	Products of forestry, logging and related services	Gross fixed capital formation	Energy industry own consumption	Use-extended IO model	0
579	3	Fish and other fishing products; aquaculture products; support services to fishing	Gross fixed capital formation	Energy industry own consumption	Use-extended IO model	0
580	4	Mining and quarrying	Gross fixed capital formation	Energy industry own consumption	Use-extended IO model	156.778
581	10	Food products, beverages and tobacco products	Gross fixed capital formation	Energy industry own consumption	Use-extended IO model	0
582	13	Textiles, wearing apparel and leather products	Gross fixed capital formation	Energy industry own consumption	Use-extended IO model	4.89912
583	16	Wood and of products of wood and cork, except furniture; articles of straw and plaiting materials	Gross fixed capital formation	Energy industry own consumption	Use-extended IO model	135.161
584	17	Paper and paper products	Gross fixed capital formation	Energy industry own consumption	Use-extended IO model	0
585	18	Printing and recording services	Gross fixed capital formation	Energy industry own consumption	Use-extended IO model	0
586	19	Coke and refined petroleum products	Gross fixed capital formation	Energy industry own consumption	Use-extended IO model	0
587	20	Chemicals and chemical products	Gross fixed capital formation	Energy industry own consumption	Use-extended IO model	17.961
588	21	Basic pharmaceutical products and pharmaceutical preparations	Gross fixed capital formation	Energy industry own consumption	Use-extended IO model	0
589	22	Rubber and plastics products	Gross fixed capital formation	Energy industry own consumption	Use-extended IO model	40.24
590	23	Other non-metallic mineral products	Gross fixed capital formation	Energy industry own consumption	Use-extended IO model	149.705
591	24	Basic metals	Gross fixed capital formation	Energy industry own consumption	Use-extended IO model	68.486
592	25	Fabricated metal products, except machinery and equipment	Gross fixed capital formation	Energy industry own consumption	Use-extended IO model	88.7069
593	26	Computer, electronic and optical products	Gross fixed capital formation	Energy industry own consumption	Use-extended IO model	87.5836
594	27	Electrical equipment	Gross fixed capital formation	Energy industry own consumption	Use-extended IO model	89.5718
595	28	Machinery and equipment n.e.c.	Gross fixed capital formation	Energy industry own consumption	Use-extended IO model	331.122
596	29	Motor vehicles, trailers and semi-trailers	Gross fixed capital formation	Energy industry own consumption	Use-extended IO model	154.615
597	30	Other transport equipment	Gross fixed capital formation	Energy industry own consumption	Use-extended IO model	27.1535
598	31	Furniture; other manufactured goods	Gross fixed capital formation	Energy industry own consumption	Use-extended IO model	102.797
599	33	Repair and installation services of machinery and equipment	Gross fixed capital formation	Energy industry own consumption	Use-extended IO model	213.954
600	35	Electricity, gas, steam and air-conditioning	Gross fixed capital formation	Energy industry own consumption	Use-extended IO model	0
601	36	Natural water; water treatment and supply services	Gross fixed capital formation	Energy industry own consumption	Use-extended IO model	0
602	37	Sewerage; waste collection, treatment and disposal activities; materials recovery; remediation activities and other waste management services	Gross fixed capital formation	Energy industry own consumption	Use-extended IO model	0
603	38	Constructions and construction works	Gross fixed capital formation	Energy industry own consumption	Use-extended IO model	3209.09
604	45	Wholesale and retail trade and repair services of motor vehicles and motorcycles	Gross fixed capital formation	Energy industry own consumption	Use-extended IO model	6.14412
605	46	Wholesale trade services, except of motor vehicles and motorcycles	Gross fixed capital formation	Energy industry own consumption	Use-extended IO model	0
606	47	Retail trade services, except of motor vehicles and motorcycles	Gross fixed capital formation	Energy industry own consumption	Use-extended IO model	0
607	49	Land transport services and transport services via pipelines	Gross fixed capital formation	Energy industry own consumption	Use-extended IO model	0
608	50	Water transport services	Gross fixed capital formation	Energy industry own consumption	Use-extended IO model	0
609	51	Air transport services	Gross fixed capital formation	Energy industry own consumption	Use-extended IO model	0
610	52	Warehousing and support services for transportation	Gross fixed capital formation	Energy industry own consumption	Use-extended IO model	0
611	53	Postal and courier services	Gross fixed capital formation	Energy industry own consumption	Use-extended IO model	0
612	54	Accommodation and food services	Gross fixed capital formation	Energy industry own consumption	Use-extended IO model	0
613	58	Publishing services	Gross fixed capital formation	Energy industry own consumption	Use-extended IO model	15.7168
614	59	Motion picture, video and television programme production services, sound recording and music publishing; programming and broadcasting services	Gross fixed capital formation	Energy industry own consumption	Use-extended IO model	6.37619
615	61	Telecommunications services	Gross fixed capital formation	Energy industry own consumption	Use-extended IO model	0
616	62	Computer programming, consultancy and related services; information services	Gross fixed capital formation	Energy industry own consumption	Use-extended IO model	568.297
617	64	Financial services, except insurance and pension funding	Gross fixed capital formation	Energy industry own consumption	Use-extended IO model	0
618	65	Insurance, reinsurance and pension funding services, except compulsory social security	Gross fixed capital formation	Energy industry own consumption	Use-extended IO model	0
619	66	Services auxiliary to financial services and insurance services	Gross fixed capital formation	Energy industry own consumption	Use-extended IO model	0
620	68	Real estate services including imputed rents	Gross fixed capital formation	Energy industry own consumption	Use-extended IO model	93.5211
621	69	Legal and accounting services; services of head offices; management consulting services	Gross fixed capital formation	Energy industry own consumption	Use-extended IO model	8.81478
622	71	Architectural and engineering services; technical testing and analysis services	Gross fixed capital formation	Energy industry own consumption	Use-extended IO model	167.454
623	72	Scientific research and development services	Gross fixed capital formation	Energy industry own consumption	Use-extended IO model	752.405
624	73	Advertising and market research services	Gross fixed capital formation	Energy industry own consumption	Use-extended IO model	0
625	74	Other professional, scientific and technical services; veterinary services	Gross fixed capital formation	Energy industry own consumption	Use-extended IO model	0
626	77	Rental and leasing services	Gross fixed capital formation	Energy industry own consumption	Use-extended IO model	0
627	78	Employment services	Gross fixed capital formation	Energy industry own consumption	Use-extended IO model	0
628	79	Travel agency, tour operator and other reservation services and related services	Gross fixed capital formation	Energy industry own consumption	Use-extended IO model	0
629	80	Security and investigation services; services to buildings and landscape; office administrative, office support and other business support services	Gross fixed capital formation	Energy industry own consumption	Use-extended IO model	13.969
630	84	Public administration and defence services; compulsory social security services	Gross fixed capital formation	Energy industry own consumption	Use-extended IO model	0
631	85	Education services	Gross fixed capital formation	Energy industry own consumption	Use-extended IO model	0
632	86	Human health services	Gross fixed capital formation	Energy industry own consumption	Use-extended IO model	0
633	87	Social work services	Gross fixed capital formation	Energy industry own consumption	Use-extended IO model	0
634	90	Creative, arts and entertainment services; library, archive, museum and other cultural services; gambling and betting services	Gross fixed capital formation	Energy industry own consumption	Use-extended IO model	12.6899
635	93	Sporting services and amusement and recreation services	Gross fixed capital formation	Energy industry own consumption	Use-extended IO model	0
636	94	Services furnished by membership organisations	Gross fixed capital formation	Energy industry own consumption	Use-extended IO model	0
637	95	Repair services of computers and personal and household goods	Gross fixed capital formation	Energy industry own consumption	Use-extended IO model	0
638	96	Other personal services	Gross fixed capital formation	Energy industry own consumption	Use-extended IO model	0
639	97	Services of households as employers; undifferentiated goods and services produced by households for own use	Gross fixed capital formation	Energy industry own consumption	Use-extended IO model	0
640	98	Services provided by extraterritorial organisations and bodies	Gross fixed capital formation	Energy industry own consumption	Use-extended IO model	0
641	1	Products of agriculture, hunting and related services	Changes in inventories and acquisition less disposals of valuables	Energy industry own consumption	Use-extended IO model	17.315
642	2	Products of forestry, logging and related services	Changes in inventories and acquisition less disposals of valuables	Energy industry own consumption	Use-extended IO model	8.95125
643	3	Fish and other fishing products; aquaculture products; support services to fishing	Changes in inventories and acquisition less disposals of valuables	Energy industry own consumption	Use-extended IO model	0.0175222
644	4	Mining and quarrying	Changes in inventories and acquisition less disposals of valuables	Energy industry own consumption	Use-extended IO model	4.3071
645	10	Food products, beverages and tobacco products	Changes in inventories and acquisition less disposals of valuables	Energy industry own consumption	Use-extended IO model	-3.72196
646	13	Textiles, wearing apparel and leather products	Changes in inventories and acquisition less disposals of valuables	Energy industry own consumption	Use-extended IO model	2.28659
647	16	Wood and of products of wood and cork, except furniture; articles of straw and plaiting materials	Changes in inventories and acquisition less disposals of valuables	Energy industry own consumption	Use-extended IO model	-0.816069
648	17	Paper and paper products	Changes in inventories and acquisition less disposals of valuables	Energy industry own consumption	Use-extended IO model	5.58504
649	18	Printing and recording services	Changes in inventories and acquisition less disposals of valuables	Energy industry own consumption	Use-extended IO model	0.200755
650	19	Coke and refined petroleum products	Changes in inventories and acquisition less disposals of valuables	Energy industry own consumption	Use-extended IO model	-206.663
651	20	Chemicals and chemical products	Changes in inventories and acquisition less disposals of valuables	Energy industry own consumption	Use-extended IO model	35.2439
652	21	Basic pharmaceutical products and pharmaceutical preparations	Changes in inventories and acquisition less disposals of valuables	Energy industry own consumption	Use-extended IO model	3.74145
653	22	Rubber and plastics products	Changes in inventories and acquisition less disposals of valuables	Energy industry own consumption	Use-extended IO model	0.402312
654	23	Other non-metallic mineral products	Changes in inventories and acquisition less disposals of valuables	Energy industry own consumption	Use-extended IO model	4.98961
655	24	Basic metals	Changes in inventories and acquisition less disposals of valuables	Energy industry own consumption	Use-extended IO model	127.634
656	25	Fabricated metal products, except machinery and equipment	Changes in inventories and acquisition less disposals of valuables	Energy industry own consumption	Use-extended IO model	2.57264
657	26	Computer, electronic and optical products	Changes in inventories and acquisition less disposals of valuables	Energy industry own consumption	Use-extended IO model	7.28951
658	27	Electrical equipment	Changes in inventories and acquisition less disposals of valuables	Energy industry own consumption	Use-extended IO model	8.41328
659	28	Machinery and equipment n.e.c.	Changes in inventories and acquisition less disposals of valuables	Energy industry own consumption	Use-extended IO model	4.17517
660	29	Motor vehicles, trailers and semi-trailers	Changes in inventories and acquisition less disposals of valuables	Energy industry own consumption	Use-extended IO model	3.61284
661	30	Other transport equipment	Changes in inventories and acquisition less disposals of valuables	Energy industry own consumption	Use-extended IO model	-1.12672
662	31	Furniture; other manufactured goods	Changes in inventories and acquisition less disposals of valuables	Energy industry own consumption	Use-extended IO model	37.2513
663	33	Repair and installation services of machinery and equipment	Changes in inventories and acquisition less disposals of valuables	Energy industry own consumption	Use-extended IO model	0
664	35	Electricity, gas, steam and air-conditioning	Changes in inventories and acquisition less disposals of valuables	Energy industry own consumption	Use-extended IO model	-56.7704
665	36	Natural water; water treatment and supply services	Changes in inventories and acquisition less disposals of valuables	Energy industry own consumption	Use-extended IO model	-0.0136133
666	37	Sewerage; waste collection, treatment and disposal activities; materials recovery; remediation activities and other waste management services	Changes in inventories and acquisition less disposals of valuables	Energy industry own consumption	Use-extended IO model	2.10362
667	38	Constructions and construction works	Changes in inventories and acquisition less disposals of valuables	Energy industry own consumption	Use-extended IO model	-1.01271
668	45	Wholesale and retail trade and repair services of motor vehicles and motorcycles	Changes in inventories and acquisition less disposals of valuables	Energy industry own consumption	Use-extended IO model	0
669	46	Wholesale trade services, except of motor vehicles and motorcycles	Changes in inventories and acquisition less disposals of valuables	Energy industry own consumption	Use-extended IO model	11.3438
670	47	Retail trade services, except of motor vehicles and motorcycles	Changes in inventories and acquisition less disposals of valuables	Energy industry own consumption	Use-extended IO model	0
671	49	Land transport services and transport services via pipelines	Changes in inventories and acquisition less disposals of valuables	Energy industry own consumption	Use-extended IO model	0
672	50	Water transport services	Changes in inventories and acquisition less disposals of valuables	Energy industry own consumption	Use-extended IO model	0
673	51	Air transport services	Changes in inventories and acquisition less disposals of valuables	Energy industry own consumption	Use-extended IO model	0
674	52	Warehousing and support services for transportation	Changes in inventories and acquisition less disposals of valuables	Energy industry own consumption	Use-extended IO model	0
675	53	Postal and courier services	Changes in inventories and acquisition less disposals of valuables	Energy industry own consumption	Use-extended IO model	0
676	54	Accommodation and food services	Changes in inventories and acquisition less disposals of valuables	Energy industry own consumption	Use-extended IO model	0
677	58	Publishing services	Changes in inventories and acquisition less disposals of valuables	Energy industry own consumption	Use-extended IO model	1.00226
678	59	Motion picture, video and television programme production services, sound recording and music publishing; programming and broadcasting services	Changes in inventories and acquisition less disposals of valuables	Energy industry own consumption	Use-extended IO model	0.10335
679	61	Telecommunications services	Changes in inventories and acquisition less disposals of valuables	Energy industry own consumption	Use-extended IO model	0
680	62	Computer programming, consultancy and related services; information services	Changes in inventories and acquisition less disposals of valuables	Energy industry own consumption	Use-extended IO model	4.75533
681	64	Financial services, except insurance and pension funding	Changes in inventories and acquisition less disposals of valuables	Energy industry own consumption	Use-extended IO model	0
682	65	Insurance, reinsurance and pension funding services, except compulsory social security	Changes in inventories and acquisition less disposals of valuables	Energy industry own consumption	Use-extended IO model	0
683	66	Services auxiliary to financial services and insurance services	Changes in inventories and acquisition less disposals of valuables	Energy industry own consumption	Use-extended IO model	0
684	68	Real estate services including imputed rents	Changes in inventories and acquisition less disposals of valuables	Energy industry own consumption	Use-extended IO model	0
685	69	Legal and accounting services; services of head offices; management consulting services	Changes in inventories and acquisition less disposals of valuables	Energy industry own consumption	Use-extended IO model	-0.404905
686	71	Architectural and engineering services; technical testing and analysis services	Changes in inventories and acquisition less disposals of valuables	Energy industry own consumption	Use-extended IO model	7.95813
687	72	Scientific research and development services	Changes in inventories and acquisition less disposals of valuables	Energy industry own consumption	Use-extended IO model	-8.75356
688	73	Advertising and market research services	Changes in inventories and acquisition less disposals of valuables	Energy industry own consumption	Use-extended IO model	0.237932
689	74	Other professional, scientific and technical services; veterinary services	Changes in inventories and acquisition less disposals of valuables	Energy industry own consumption	Use-extended IO model	0.301631
690	77	Rental and leasing services	Changes in inventories and acquisition less disposals of valuables	Energy industry own consumption	Use-extended IO model	0
691	78	Employment services	Changes in inventories and acquisition less disposals of valuables	Energy industry own consumption	Use-extended IO model	0
692	79	Travel agency, tour operator and other reservation services and related services	Changes in inventories and acquisition less disposals of valuables	Energy industry own consumption	Use-extended IO model	0
693	80	Security and investigation services; services to buildings and landscape; office administrative, office support and other business support services	Changes in inventories and acquisition less disposals of valuables	Energy industry own consumption	Use-extended IO model	0
694	84	Public administration and defence services; compulsory social security services	Changes in inventories and acquisition less disposals of valuables	Energy industry own consumption	Use-extended IO model	0
695	85	Education services	Changes in inventories and acquisition less disposals of valuables	Energy industry own consumption	Use-extended IO model	0
696	86	Human health services	Changes in inventories and acquisition less disposals of valuables	Energy industry own consumption	Use-extended IO model	0
697	87	Social work services	Changes in inventories and acquisition less disposals of valuables	Energy industry own consumption	Use-extended IO model	0
698	90	Creative, arts and entertainment services; library, archive, museum and other cultural services; gambling and betting services	Changes in inventories and acquisition less disposals of valuables	Energy industry own consumption	Use-extended IO model	5.99098
699	93	Sporting services and amusement and recreation services	Changes in inventories and acquisition less disposals of valuables	Energy industry own consumption	Use-extended IO model	0
700	94	Services furnished by membership organisations	Changes in inventories and acquisition less disposals of valuables	Energy industry own consumption	Use-extended IO model	0
701	95	Repair services of computers and personal and household goods	Changes in inventories and acquisition less disposals of valuables	Energy industry own consumption	Use-extended IO model	0
702	96	Other personal services	Changes in inventories and acquisition less disposals of valuables	Energy industry own consumption	Use-extended IO model	0
703	97	Services of households as employers; undifferentiated goods and services produced by households for own use	Changes in inventories and acquisition less disposals of valuables	Energy industry own consumption	Use-extended IO model	0
704	98	Services provided by extraterritorial organisations and bodies	Changes in inventories and acquisition less disposals of valuables	Energy industry own consumption	Use-extended IO model	0
705	1	Products of agriculture, hunting and related services	Export demand	Energy industry own consumption	Use-extended IO model	139.716
706	2	Products of forestry, logging and related services	Export demand	Energy industry own consumption	Use-extended IO model	5.87303
707	3	Fish and other fishing products; aquaculture products; support services to fishing	Export demand	Energy industry own consumption	Use-extended IO model	0.284984
708	4	Mining and quarrying	Export demand	Energy industry own consumption	Use-extended IO model	702.116
709	10	Food products, beverages and tobacco products	Export demand	Energy industry own consumption	Use-extended IO model	658.506
710	13	Textiles, wearing apparel and leather products	Export demand	Energy industry own consumption	Use-extended IO model	79.6583
711	16	Wood and of products of wood and cork, except furniture; articles of straw and plaiting materials	Export demand	Energy industry own consumption	Use-extended IO model	352.269
712	17	Paper and paper products	Export demand	Energy industry own consumption	Use-extended IO model	599.337
713	18	Printing and recording services	Export demand	Energy industry own consumption	Use-extended IO model	38.1039
714	19	Coke and refined petroleum products	Export demand	Energy industry own consumption	Use-extended IO model	8010.74
715	20	Chemicals and chemical products	Export demand	Energy industry own consumption	Use-extended IO model	4098.35
716	21	Basic pharmaceutical products and pharmaceutical preparations	Export demand	Energy industry own consumption	Use-extended IO model	147.825
717	22	Rubber and plastics products	Export demand	Energy industry own consumption	Use-extended IO model	318.485
718	23	Other non-metallic mineral products	Export demand	Energy industry own consumption	Use-extended IO model	377.644
719	24	Basic metals	Export demand	Energy industry own consumption	Use-extended IO model	2120.82
720	25	Fabricated metal products, except machinery and equipment	Export demand	Energy industry own consumption	Use-extended IO model	543.669
721	26	Computer, electronic and optical products	Export demand	Energy industry own consumption	Use-extended IO model	229.69
722	27	Electrical equipment	Export demand	Energy industry own consumption	Use-extended IO model	381.459
723	28	Machinery and equipment n.e.c.	Export demand	Energy industry own consumption	Use-extended IO model	747.274
724	29	Motor vehicles, trailers and semi-trailers	Export demand	Energy industry own consumption	Use-extended IO model	407.224
725	30	Other transport equipment	Export demand	Energy industry own consumption	Use-extended IO model	156.759
726	31	Furniture; other manufactured goods	Export demand	Energy industry own consumption	Use-extended IO model	165.945
727	33	Repair and installation services of machinery and equipment	Export demand	Energy industry own consumption	Use-extended IO model	125.211
728	35	Electricity, gas, steam and air-conditioning	Export demand	Energy industry own consumption	Use-extended IO model	2252.26
729	36	Natural water; water treatment and supply services	Export demand	Energy industry own consumption	Use-extended IO model	0.447876
730	37	Sewerage; waste collection, treatment and disposal activities; materials recovery; remediation activities and other waste management services	Export demand	Energy industry own consumption	Use-extended IO model	155.765
731	38	Constructions and construction works	Export demand	Energy industry own consumption	Use-extended IO model	73.0301
732	45	Wholesale and retail trade and repair services of motor vehicles and motorcycles	Export demand	Energy industry own consumption	Use-extended IO model	24.5922
733	46	Wholesale trade services, except of motor vehicles and motorcycles	Export demand	Energy industry own consumption	Use-extended IO model	256.093
734	47	Retail trade services, except of motor vehicles and motorcycles	Export demand	Energy industry own consumption	Use-extended IO model	0
735	49	Land transport services and transport services via pipelines	Export demand	Energy industry own consumption	Use-extended IO model	1606.58
736	50	Water transport services	Export demand	Energy industry own consumption	Use-extended IO model	12.9556
737	51	Air transport services	Export demand	Energy industry own consumption	Use-extended IO model	394.412
738	52	Warehousing and support services for transportation	Export demand	Energy industry own consumption	Use-extended IO model	357.542
739	53	Postal and courier services	Export demand	Energy industry own consumption	Use-extended IO model	34.7171
740	54	Accommodation and food services	Export demand	Energy industry own consumption	Use-extended IO model	218.55
741	58	Publishing services	Export demand	Energy industry own consumption	Use-extended IO model	38.7992
742	59	Motion picture, video and television programme production services, sound recording and music publishing; programming and broadcasting services	Export demand	Energy industry own consumption	Use-extended IO model	15.3222
743	61	Telecommunications services	Export demand	Energy industry own consumption	Use-extended IO model	37.7562
744	62	Computer programming, consultancy and related services; information services	Export demand	Energy industry own consumption	Use-extended IO model	385.254
745	64	Financial services, except insurance and pension funding	Export demand	Energy industry own consumption	Use-extended IO model	98.4599
746	65	Insurance, reinsurance and pension funding services, except compulsory social security	Export demand	Energy industry own consumption	Use-extended IO model	30.8194
747	66	Services auxiliary to financial services and insurance services	Export demand	Energy industry own consumption	Use-extended IO model	4.68456
748	68	Real estate services including imputed rents	Export demand	Energy industry own consumption	Use-extended IO model	9.28362
749	69	Legal and accounting services; services of head offices; management consulting services	Export demand	Energy industry own consumption	Use-extended IO model	309.553
750	71	Architectural and engineering services; technical testing and analysis services	Export demand	Energy industry own consumption	Use-extended IO model	114.122
751	72	Scientific research and development services	Export demand	Energy industry own consumption	Use-extended IO model	166.839
752	73	Advertising and market research services	Export demand	Energy industry own consumption	Use-extended IO model	95.4276
753	74	Other professional, scientific and technical services; veterinary services	Export demand	Energy industry own consumption	Use-extended IO model	24.9302
754	77	Rental and leasing services	Export demand	Energy industry own consumption	Use-extended IO model	106.027
755	78	Employment services	Export demand	Energy industry own consumption	Use-extended IO model	9.2725
756	79	Travel agency, tour operator and other reservation services and related services	Export demand	Energy industry own consumption	Use-extended IO model	13.4914
757	80	Security and investigation services; services to buildings and landscape; office administrative, office support and other business support services	Export demand	Energy industry own consumption	Use-extended IO model	18.3854
758	84	Public administration and defence services; compulsory social security services	Export demand	Energy industry own consumption	Use-extended IO model	15.1033
759	85	Education services	Export demand	Energy industry own consumption	Use-extended IO model	3.2219
760	86	Human health services	Export demand	Energy industry own consumption	Use-extended IO model	24.3831
761	87	Social work services	Export demand	Energy industry own consumption	Use-extended IO model	0
762	90	Creative, arts and entertainment services; library, archive, museum and other cultural services; gambling and betting services	Export demand	Energy industry own consumption	Use-extended IO model	29.8428
763	93	Sporting services and amusement and recreation services	Export demand	Energy industry own consumption	Use-extended IO model	5.73419
764	94	Services furnished by membership organisations	Export demand	Energy industry own consumption	Use-extended IO model	0
765	95	Repair services of computers and personal and household goods	Export demand	Energy industry own consumption	Use-extended IO model	1.99428
766	96	Other personal services	Export demand	Energy industry own consumption	Use-extended IO model	0.0599952
767	97	Services of households as employers; undifferentiated goods and services produced by households for own use	Export demand	Energy industry own consumption	Use-extended IO model	0
768	98	Services provided by extraterritorial organisations and bodies	Export demand	Energy industry own consumption	Use-extended IO model	0
769	1	Products of agriculture, hunting and related services	Final consumption expenditure by households	Non energy use	Use-extended IO model	172.311
770	2	Products of forestry, logging and related services	Final consumption expenditure by households	Non energy use	Use-extended IO model	8.52276
771	3	Fish and other fishing products; aquaculture products; support services to fishing	Final consumption expenditure by households	Non energy use	Use-extended IO model	3.42702
772	4	Mining and quarrying	Final consumption expenditure by households	Non energy use	Use-extended IO model	11.4883
773	10	Food products, beverages and tobacco products	Final consumption expenditure by households	Non energy use	Use-extended IO model	945.049
774	13	Textiles, wearing apparel and leather products	Final consumption expenditure by households	Non energy use	Use-extended IO model	324.191
775	16	Wood and of products of wood and cork, except furniture; articles of straw and plaiting materials	Final consumption expenditure by households	Non energy use	Use-extended IO model	30.4288
776	17	Paper and paper products	Final consumption expenditure by households	Non energy use	Use-extended IO model	50.6294
777	18	Printing and recording services	Final consumption expenditure by households	Non energy use	Use-extended IO model	0
778	19	Coke and refined petroleum products	Final consumption expenditure by households	Non energy use	Use-extended IO model	322.929
779	20	Chemicals and chemical products	Final consumption expenditure by households	Non energy use	Use-extended IO model	2590.76
780	21	Basic pharmaceutical products and pharmaceutical preparations	Final consumption expenditure by households	Non energy use	Use-extended IO model	99.5813
781	22	Rubber and plastics products	Final consumption expenditure by households	Non energy use	Use-extended IO model	490.542
782	23	Other non-metallic mineral products	Final consumption expenditure by households	Non energy use	Use-extended IO model	1192.39
783	24	Basic metals	Final consumption expenditure by households	Non energy use	Use-extended IO model	16.7866
784	25	Fabricated metal products, except machinery and equipment	Final consumption expenditure by households	Non energy use	Use-extended IO model	348.375
785	26	Computer, electronic and optical products	Final consumption expenditure by households	Non energy use	Use-extended IO model	266.983
786	27	Electrical equipment	Final consumption expenditure by households	Non energy use	Use-extended IO model	292.503
787	28	Machinery and equipment n.e.c.	Final consumption expenditure by households	Non energy use	Use-extended IO model	93.6094
788	29	Motor vehicles, trailers and semi-trailers	Final consumption expenditure by households	Non energy use	Use-extended IO model	464.872
789	30	Other transport equipment	Final consumption expenditure by households	Non energy use	Use-extended IO model	105.392
790	31	Furniture; other manufactured goods	Final consumption expenditure by households	Non energy use	Use-extended IO model	1608.44
791	33	Repair and installation services of machinery and equipment	Final consumption expenditure by households	Non energy use	Use-extended IO model	0
792	35	Electricity, gas, steam and air-conditioning	Final consumption expenditure by households	Non energy use	Use-extended IO model	334.219
793	36	Natural water; water treatment and supply services	Final consumption expenditure by households	Non energy use	Use-extended IO model	0
794	37	Sewerage; waste collection, treatment and disposal activities; materials recovery; remediation activities and other waste management services	Final consumption expenditure by households	Non energy use	Use-extended IO model	9.03294
795	38	Constructions and construction works	Final consumption expenditure by households	Non energy use	Use-extended IO model	198.595
796	45	Wholesale and retail trade and repair services of motor vehicles and motorcycles	Final consumption expenditure by households	Non energy use	Use-extended IO model	325.788
797	46	Wholesale trade services, except of motor vehicles and motorcycles	Final consumption expenditure by households	Non energy use	Use-extended IO model	0
798	47	Retail trade services, except of motor vehicles and motorcycles	Final consumption expenditure by households	Non energy use	Use-extended IO model	0
799	49	Land transport services and transport services via pipelines	Final consumption expenditure by households	Non energy use	Use-extended IO model	141.537
800	50	Water transport services	Final consumption expenditure by households	Non energy use	Use-extended IO model	0.0817324
801	51	Air transport services	Final consumption expenditure by households	Non energy use	Use-extended IO model	47.9016
802	52	Warehousing and support services for transportation	Final consumption expenditure by households	Non energy use	Use-extended IO model	31.6817
803	53	Postal and courier services	Final consumption expenditure by households	Non energy use	Use-extended IO model	4.04114
804	54	Accommodation and food services	Final consumption expenditure by households	Non energy use	Use-extended IO model	653.356
805	58	Publishing services	Final consumption expenditure by households	Non energy use	Use-extended IO model	70.566
806	59	Motion picture, video and television programme production services, sound recording and music publishing; programming and broadcasting services	Final consumption expenditure by households	Non energy use	Use-extended IO model	12.0306
807	61	Telecommunications services	Final consumption expenditure by households	Non energy use	Use-extended IO model	71.0527
808	62	Computer programming, consultancy and related services; information services	Final consumption expenditure by households	Non energy use	Use-extended IO model	1.51565
809	64	Financial services, except insurance and pension funding	Final consumption expenditure by households	Non energy use	Use-extended IO model	47.1577
810	65	Insurance, reinsurance and pension funding services, except compulsory social security	Final consumption expenditure by households	Non energy use	Use-extended IO model	98.5277
811	66	Services auxiliary to financial services and insurance services	Final consumption expenditure by households	Non energy use	Use-extended IO model	6.82762
812	68	Real estate services including imputed rents	Final consumption expenditure by households	Non energy use	Use-extended IO model	1279.5
813	69	Legal and accounting services; services of head offices; management consulting services	Final consumption expenditure by households	Non energy use	Use-extended IO model	25.9508
814	71	Architectural and engineering services; technical testing and analysis services	Final consumption expenditure by households	Non energy use	Use-extended IO model	0
815	72	Scientific research and development services	Final consumption expenditure by households	Non energy use	Use-extended IO model	0
816	73	Advertising and market research services	Final consumption expenditure by households	Non energy use	Use-extended IO model	0
817	74	Other professional, scientific and technical services; veterinary services	Final consumption expenditure by households	Non energy use	Use-extended IO model	110.762
818	77	Rental and leasing services	Final consumption expenditure by households	Non energy use	Use-extended IO model	72.362
819	78	Employment services	Final consumption expenditure by households	Non energy use	Use-extended IO model	0
820	79	Travel agency, tour operator and other reservation services and related services	Final consumption expenditure by households	Non energy use	Use-extended IO model	58.4925
821	80	Security and investigation services; services to buildings and landscape; office administrative, office support and other business support services	Final consumption expenditure by households	Non energy use	Use-extended IO model	47.5469
822	84	Public administration and defence services; compulsory social security services	Final consumption expenditure by households	Non energy use	Use-extended IO model	2.24389
823	85	Education services	Final consumption expenditure by households	Non energy use	Use-extended IO model	26.3179
824	86	Human health services	Final consumption expenditure by households	Non energy use	Use-extended IO model	155.834
825	87	Social work services	Final consumption expenditure by households	Non energy use	Use-extended IO model	51.1544
826	90	Creative, arts and entertainment services; library, archive, museum and other cultural services; gambling and betting services	Final consumption expenditure by households	Non energy use	Use-extended IO model	72.2795
827	93	Sporting services and amusement and recreation services	Final consumption expenditure by households	Non energy use	Use-extended IO model	49.5193
828	94	Services furnished by membership organisations	Final consumption expenditure by households	Non energy use	Use-extended IO model	3.00349
829	95	Repair services of computers and personal and household goods	Final consumption expenditure by households	Non energy use	Use-extended IO model	32.7218
830	96	Other personal services	Final consumption expenditure by households	Non energy use	Use-extended IO model	118.416
831	97	Services of households as employers; undifferentiated goods and services produced by households for own use	Final consumption expenditure by households	Non energy use	Use-extended IO model	0
832	98	Services provided by extraterritorial organisations and bodies	Final consumption expenditure by households	Non energy use	Use-extended IO model	0
833	1	Products of agriculture, hunting and related services	Final consumption expenditure by non-profit organisations serving households (NPISH)	Non energy use	Use-extended IO model	0
834	2	Products of forestry, logging and related services	Final consumption expenditure by non-profit organisations serving households (NPISH)	Non energy use	Use-extended IO model	0
835	3	Fish and other fishing products; aquaculture products; support services to fishing	Final consumption expenditure by non-profit organisations serving households (NPISH)	Non energy use	Use-extended IO model	0
836	4	Mining and quarrying	Final consumption expenditure by non-profit organisations serving households (NPISH)	Non energy use	Use-extended IO model	0
837	10	Food products, beverages and tobacco products	Final consumption expenditure by non-profit organisations serving households (NPISH)	Non energy use	Use-extended IO model	0
838	13	Textiles, wearing apparel and leather products	Final consumption expenditure by non-profit organisations serving households (NPISH)	Non energy use	Use-extended IO model	0
839	16	Wood and of products of wood and cork, except furniture; articles of straw and plaiting materials	Final consumption expenditure by non-profit organisations serving households (NPISH)	Non energy use	Use-extended IO model	0
840	17	Paper and paper products	Final consumption expenditure by non-profit organisations serving households (NPISH)	Non energy use	Use-extended IO model	0
841	18	Printing and recording services	Final consumption expenditure by non-profit organisations serving households (NPISH)	Non energy use	Use-extended IO model	0
842	19	Coke and refined petroleum products	Final consumption expenditure by non-profit organisations serving households (NPISH)	Non energy use	Use-extended IO model	0
843	20	Chemicals and chemical products	Final consumption expenditure by non-profit organisations serving households (NPISH)	Non energy use	Use-extended IO model	0
844	21	Basic pharmaceutical products and pharmaceutical preparations	Final consumption expenditure by non-profit organisations serving households (NPISH)	Non energy use	Use-extended IO model	0
845	22	Rubber and plastics products	Final consumption expenditure by non-profit organisations serving households (NPISH)	Non energy use	Use-extended IO model	0
846	23	Other non-metallic mineral products	Final consumption expenditure by non-profit organisations serving households (NPISH)	Non energy use	Use-extended IO model	0
847	24	Basic metals	Final consumption expenditure by non-profit organisations serving households (NPISH)	Non energy use	Use-extended IO model	0
848	25	Fabricated metal products, except machinery and equipment	Final consumption expenditure by non-profit organisations serving households (NPISH)	Non energy use	Use-extended IO model	0
849	26	Computer, electronic and optical products	Final consumption expenditure by non-profit organisations serving households (NPISH)	Non energy use	Use-extended IO model	0
850	27	Electrical equipment	Final consumption expenditure by non-profit organisations serving households (NPISH)	Non energy use	Use-extended IO model	0
851	28	Machinery and equipment n.e.c.	Final consumption expenditure by non-profit organisations serving households (NPISH)	Non energy use	Use-extended IO model	0
852	29	Motor vehicles, trailers and semi-trailers	Final consumption expenditure by non-profit organisations serving households (NPISH)	Non energy use	Use-extended IO model	0
853	30	Other transport equipment	Final consumption expenditure by non-profit organisations serving households (NPISH)	Non energy use	Use-extended IO model	0
854	31	Furniture; other manufactured goods	Final consumption expenditure by non-profit organisations serving households (NPISH)	Non energy use	Use-extended IO model	0
855	33	Repair and installation services of machinery and equipment	Final consumption expenditure by non-profit organisations serving households (NPISH)	Non energy use	Use-extended IO model	0
856	35	Electricity, gas, steam and air-conditioning	Final consumption expenditure by non-profit organisations serving households (NPISH)	Non energy use	Use-extended IO model	0
857	36	Natural water; water treatment and supply services	Final consumption expenditure by non-profit organisations serving households (NPISH)	Non energy use	Use-extended IO model	0
858	37	Sewerage; waste collection, treatment and disposal activities; materials recovery; remediation activities and other waste management services	Final consumption expenditure by non-profit organisations serving households (NPISH)	Non energy use	Use-extended IO model	0
859	38	Constructions and construction works	Final consumption expenditure by non-profit organisations serving households (NPISH)	Non energy use	Use-extended IO model	0
860	45	Wholesale and retail trade and repair services of motor vehicles and motorcycles	Final consumption expenditure by non-profit organisations serving households (NPISH)	Non energy use	Use-extended IO model	0
861	46	Wholesale trade services, except of motor vehicles and motorcycles	Final consumption expenditure by non-profit organisations serving households (NPISH)	Non energy use	Use-extended IO model	0
862	47	Retail trade services, except of motor vehicles and motorcycles	Final consumption expenditure by non-profit organisations serving households (NPISH)	Non energy use	Use-extended IO model	0
863	49	Land transport services and transport services via pipelines	Final consumption expenditure by non-profit organisations serving households (NPISH)	Non energy use	Use-extended IO model	0
864	50	Water transport services	Final consumption expenditure by non-profit organisations serving households (NPISH)	Non energy use	Use-extended IO model	0
865	51	Air transport services	Final consumption expenditure by non-profit organisations serving households (NPISH)	Non energy use	Use-extended IO model	0
866	52	Warehousing and support services for transportation	Final consumption expenditure by non-profit organisations serving households (NPISH)	Non energy use	Use-extended IO model	0
867	53	Postal and courier services	Final consumption expenditure by non-profit organisations serving households (NPISH)	Non energy use	Use-extended IO model	0
868	54	Accommodation and food services	Final consumption expenditure by non-profit organisations serving households (NPISH)	Non energy use	Use-extended IO model	0
869	58	Publishing services	Final consumption expenditure by non-profit organisations serving households (NPISH)	Non energy use	Use-extended IO model	0
870	59	Motion picture, video and television programme production services, sound recording and music publishing; programming and broadcasting services	Final consumption expenditure by non-profit organisations serving households (NPISH)	Non energy use	Use-extended IO model	0
871	61	Telecommunications services	Final consumption expenditure by non-profit organisations serving households (NPISH)	Non energy use	Use-extended IO model	0
872	62	Computer programming, consultancy and related services; information services	Final consumption expenditure by non-profit organisations serving households (NPISH)	Non energy use	Use-extended IO model	0
873	64	Financial services, except insurance and pension funding	Final consumption expenditure by non-profit organisations serving households (NPISH)	Non energy use	Use-extended IO model	0
874	65	Insurance, reinsurance and pension funding services, except compulsory social security	Final consumption expenditure by non-profit organisations serving households (NPISH)	Non energy use	Use-extended IO model	0
875	66	Services auxiliary to financial services and insurance services	Final consumption expenditure by non-profit organisations serving households (NPISH)	Non energy use	Use-extended IO model	0
876	68	Real estate services including imputed rents	Final consumption expenditure by non-profit organisations serving households (NPISH)	Non energy use	Use-extended IO model	0
877	69	Legal and accounting services; services of head offices; management consulting services	Final consumption expenditure by non-profit organisations serving households (NPISH)	Non energy use	Use-extended IO model	0
878	71	Architectural and engineering services; technical testing and analysis services	Final consumption expenditure by non-profit organisations serving households (NPISH)	Non energy use	Use-extended IO model	0
879	72	Scientific research and development services	Final consumption expenditure by non-profit organisations serving households (NPISH)	Non energy use	Use-extended IO model	0
880	73	Advertising and market research services	Final consumption expenditure by non-profit organisations serving households (NPISH)	Non energy use	Use-extended IO model	0
881	74	Other professional, scientific and technical services; veterinary services	Final consumption expenditure by non-profit organisations serving households (NPISH)	Non energy use	Use-extended IO model	0
882	77	Rental and leasing services	Final consumption expenditure by non-profit organisations serving households (NPISH)	Non energy use	Use-extended IO model	0
883	78	Employment services	Final consumption expenditure by non-profit organisations serving households (NPISH)	Non energy use	Use-extended IO model	0
884	79	Travel agency, tour operator and other reservation services and related services	Final consumption expenditure by non-profit organisations serving households (NPISH)	Non energy use	Use-extended IO model	0
885	80	Security and investigation services; services to buildings and landscape; office administrative, office support and other business support services	Final consumption expenditure by non-profit organisations serving households (NPISH)	Non energy use	Use-extended IO model	0
886	84	Public administration and defence services; compulsory social security services	Final consumption expenditure by non-profit organisations serving households (NPISH)	Non energy use	Use-extended IO model	0
887	85	Education services	Final consumption expenditure by non-profit organisations serving households (NPISH)	Non energy use	Use-extended IO model	18.3853
888	86	Human health services	Final consumption expenditure by non-profit organisations serving households (NPISH)	Non energy use	Use-extended IO model	82.5979
889	87	Social work services	Final consumption expenditure by non-profit organisations serving households (NPISH)	Non energy use	Use-extended IO model	46.3084
890	90	Creative, arts and entertainment services; library, archive, museum and other cultural services; gambling and betting services	Final consumption expenditure by non-profit organisations serving households (NPISH)	Non energy use	Use-extended IO model	1.77426
891	93	Sporting services and amusement and recreation services	Final consumption expenditure by non-profit organisations serving households (NPISH)	Non energy use	Use-extended IO model	5.23678
892	94	Services furnished by membership organisations	Final consumption expenditure by non-profit organisations serving households (NPISH)	Non energy use	Use-extended IO model	51.0858
893	95	Repair services of computers and personal and household goods	Final consumption expenditure by non-profit organisations serving households (NPISH)	Non energy use	Use-extended IO model	0
894	96	Other personal services	Final consumption expenditure by non-profit organisations serving households (NPISH)	Non energy use	Use-extended IO model	0
895	97	Services of households as employers; undifferentiated goods and services produced by households for own use	Final consumption expenditure by non-profit organisations serving households (NPISH)	Non energy use	Use-extended IO model	0
896	98	Services provided by extraterritorial organisations and bodies	Final consumption expenditure by non-profit organisations serving households (NPISH)	Non energy use	Use-extended IO model	0
897	1	Products of agriculture, hunting and related services	Final consumption expenditure by government	Non energy use	Use-extended IO model	0
898	2	Products of forestry, logging and related services	Final consumption expenditure by government	Non energy use	Use-extended IO model	0
899	3	Fish and other fishing products; aquaculture products; support services to fishing	Final consumption expenditure by government	Non energy use	Use-extended IO model	0
900	4	Mining and quarrying	Final consumption expenditure by government	Non energy use	Use-extended IO model	0
901	10	Food products, beverages and tobacco products	Final consumption expenditure by government	Non energy use	Use-extended IO model	0.0302734
902	13	Textiles, wearing apparel and leather products	Final consumption expenditure by government	Non energy use	Use-extended IO model	0
903	16	Wood and of products of wood and cork, except furniture; articles of straw and plaiting materials	Final consumption expenditure by government	Non energy use	Use-extended IO model	0
904	17	Paper and paper products	Final consumption expenditure by government	Non energy use	Use-extended IO model	0
905	18	Printing and recording services	Final consumption expenditure by government	Non energy use	Use-extended IO model	0
906	19	Coke and refined petroleum products	Final consumption expenditure by government	Non energy use	Use-extended IO model	0
907	20	Chemicals and chemical products	Final consumption expenditure by government	Non energy use	Use-extended IO model	0
908	21	Basic pharmaceutical products and pharmaceutical preparations	Final consumption expenditure by government	Non energy use	Use-extended IO model	156.827
909	22	Rubber and plastics products	Final consumption expenditure by government	Non energy use	Use-extended IO model	0
910	23	Other non-metallic mineral products	Final consumption expenditure by government	Non energy use	Use-extended IO model	0
911	24	Basic metals	Final consumption expenditure by government	Non energy use	Use-extended IO model	0
912	25	Fabricated metal products, except machinery and equipment	Final consumption expenditure by government	Non energy use	Use-extended IO model	0
913	26	Computer, electronic and optical products	Final consumption expenditure by government	Non energy use	Use-extended IO model	9.22201
914	27	Electrical equipment	Final consumption expenditure by government	Non energy use	Use-extended IO model	0
915	28	Machinery and equipment n.e.c.	Final consumption expenditure by government	Non energy use	Use-extended IO model	0
916	29	Motor vehicles, trailers and semi-trailers	Final consumption expenditure by government	Non energy use	Use-extended IO model	0
917	30	Other transport equipment	Final consumption expenditure by government	Non energy use	Use-extended IO model	3.95328
918	31	Furniture; other manufactured goods	Final consumption expenditure by government	Non energy use	Use-extended IO model	103.001
919	33	Repair and installation services of machinery and equipment	Final consumption expenditure by government	Non energy use	Use-extended IO model	0
920	35	Electricity, gas, steam and air-conditioning	Final consumption expenditure by government	Non energy use	Use-extended IO model	0
921	36	Natural water; water treatment and supply services	Final consumption expenditure by government	Non energy use	Use-extended IO model	0
922	37	Sewerage; waste collection, treatment and disposal activities; materials recovery; remediation activities and other waste management services	Final consumption expenditure by government	Non energy use	Use-extended IO model	0
923	38	Constructions and construction works	Final consumption expenditure by government	Non energy use	Use-extended IO model	0
924	45	Wholesale and retail trade and repair services of motor vehicles and motorcycles	Final consumption expenditure by government	Non energy use	Use-extended IO model	0
925	46	Wholesale trade services, except of motor vehicles and motorcycles	Final consumption expenditure by government	Non energy use	Use-extended IO model	0
926	47	Retail trade services, except of motor vehicles and motorcycles	Final consumption expenditure by government	Non energy use	Use-extended IO model	0
927	49	Land transport services and transport services via pipelines	Final consumption expenditure by government	Non energy use	Use-extended IO model	63.6687
928	50	Water transport services	Final consumption expenditure by government	Non energy use	Use-extended IO model	0
929	51	Air transport services	Final consumption expenditure by government	Non energy use	Use-extended IO model	0
930	52	Warehousing and support services for transportation	Final consumption expenditure by government	Non energy use	Use-extended IO model	59.0213
931	53	Postal and courier services	Final consumption expenditure by government	Non energy use	Use-extended IO model	0
932	54	Accommodation and food services	Final consumption expenditure by government	Non energy use	Use-extended IO model	0.158492
933	58	Publishing services	Final consumption expenditure by government	Non energy use	Use-extended IO model	3.024
934	59	Motion picture, video and television programme production services, sound recording and music publishing; programming and broadcasting services	Final consumption expenditure by government	Non energy use	Use-extended IO model	10.9839
935	61	Telecommunications services	Final consumption expenditure by government	Non energy use	Use-extended IO model	0
936	62	Computer programming, consultancy and related services; information services	Final consumption expenditure by government	Non energy use	Use-extended IO model	0
937	64	Financial services, except insurance and pension funding	Final consumption expenditure by government	Non energy use	Use-extended IO model	0.594111
938	65	Insurance, reinsurance and pension funding services, except compulsory social security	Final consumption expenditure by government	Non energy use	Use-extended IO model	0
939	66	Services auxiliary to financial services and insurance services	Final consumption expenditure by government	Non energy use	Use-extended IO model	0.134488
940	68	Real estate services including imputed rents	Final consumption expenditure by government	Non energy use	Use-extended IO model	1.38393
941	69	Legal and accounting services; services of head offices; management consulting services	Final consumption expenditure by government	Non energy use	Use-extended IO model	0
942	71	Architectural and engineering services; technical testing and analysis services	Final consumption expenditure by government	Non energy use	Use-extended IO model	7.15056
943	72	Scientific research and development services	Final consumption expenditure by government	Non energy use	Use-extended IO model	34.5244
944	73	Advertising and market research services	Final consumption expenditure by government	Non energy use	Use-extended IO model	0.350067
945	74	Other professional, scientific and technical services; veterinary services	Final consumption expenditure by government	Non energy use	Use-extended IO model	3.24531
946	77	Rental and leasing services	Final consumption expenditure by government	Non energy use	Use-extended IO model	4.62364
947	78	Employment services	Final consumption expenditure by government	Non energy use	Use-extended IO model	0
948	79	Travel agency, tour operator and other reservation services and related services	Final consumption expenditure by government	Non energy use	Use-extended IO model	2.97886
949	80	Security and investigation services; services to buildings and landscape; office administrative, office support and other business support services	Final consumption expenditure by government	Non energy use	Use-extended IO model	20.0373
950	84	Public administration and defence services; compulsory social security services	Final consumption expenditure by government	Non energy use	Use-extended IO model	660.66
951	85	Education services	Final consumption expenditure by government	Non energy use	Use-extended IO model	216.099
952	86	Human health services	Final consumption expenditure by government	Non energy use	Use-extended IO model	643.628
953	87	Social work services	Final consumption expenditure by government	Non energy use	Use-extended IO model	103.54
954	90	Creative, arts and entertainment services; library, archive, museum and other cultural services; gambling and betting services	Final consumption expenditure by government	Non energy use	Use-extended IO model	21.0012
955	93	Sporting services and amusement and recreation services	Final consumption expenditure by government	Non energy use	Use-extended IO model	8.58618
956	94	Services furnished by membership organisations	Final consumption expenditure by government	Non energy use	Use-extended IO model	44.898
957	95	Repair services of computers and personal and household goods	Final consumption expenditure by government	Non energy use	Use-extended IO model	0
958	96	Other personal services	Final consumption expenditure by government	Non energy use	Use-extended IO model	4.59144
959	97	Services of households as employers; undifferentiated goods and services produced by households for own use	Final consumption expenditure by government	Non energy use	Use-extended IO model	0
960	98	Services provided by extraterritorial organisations and bodies	Final consumption expenditure by government	Non energy use	Use-extended IO model	0
961	1	Products of agriculture, hunting and related services	Gross fixed capital formation	Non energy use	Use-extended IO model	10.4262
962	2	Products of forestry, logging and related services	Gross fixed capital formation	Non energy use	Use-extended IO model	0
963	3	Fish and other fishing products; aquaculture products; support services to fishing	Gross fixed capital formation	Non energy use	Use-extended IO model	0
964	4	Mining and quarrying	Gross fixed capital formation	Non energy use	Use-extended IO model	28.0995
965	10	Food products, beverages and tobacco products	Gross fixed capital formation	Non energy use	Use-extended IO model	0
966	13	Textiles, wearing apparel and leather products	Gross fixed capital formation	Non energy use	Use-extended IO model	6.66033
967	16	Wood and of products of wood and cork, except furniture; articles of straw and plaiting materials	Gross fixed capital formation	Non energy use	Use-extended IO model	112
968	17	Paper and paper products	Gross fixed capital formation	Non energy use	Use-extended IO model	0
969	18	Printing and recording services	Gross fixed capital formation	Non energy use	Use-extended IO model	0
970	19	Coke and refined petroleum products	Gross fixed capital formation	Non energy use	Use-extended IO model	0
971	20	Chemicals and chemical products	Gross fixed capital formation	Non energy use	Use-extended IO model	46.0742
972	21	Basic pharmaceutical products and pharmaceutical preparations	Gross fixed capital formation	Non energy use	Use-extended IO model	0
973	22	Rubber and plastics products	Gross fixed capital formation	Non energy use	Use-extended IO model	202.051
974	23	Other non-metallic mineral products	Gross fixed capital formation	Non energy use	Use-extended IO model	1819.33
975	24	Basic metals	Gross fixed capital formation	Non energy use	Use-extended IO model	697.33
976	25	Fabricated metal products, except machinery and equipment	Gross fixed capital formation	Non energy use	Use-extended IO model	458.954
977	26	Computer, electronic and optical products	Gross fixed capital formation	Non energy use	Use-extended IO model	238.597
978	27	Electrical equipment	Gross fixed capital formation	Non energy use	Use-extended IO model	267.781
979	28	Machinery and equipment n.e.c.	Gross fixed capital formation	Non energy use	Use-extended IO model	1197.16
980	29	Motor vehicles, trailers and semi-trailers	Gross fixed capital formation	Non energy use	Use-extended IO model	542.87
981	30	Other transport equipment	Gross fixed capital formation	Non energy use	Use-extended IO model	97.6566
982	31	Furniture; other manufactured goods	Gross fixed capital formation	Non energy use	Use-extended IO model	477.495
983	33	Repair and installation services of machinery and equipment	Gross fixed capital formation	Non energy use	Use-extended IO model	291.244
984	35	Electricity, gas, steam and air-conditioning	Gross fixed capital formation	Non energy use	Use-extended IO model	0
985	36	Natural water; water treatment and supply services	Gross fixed capital formation	Non energy use	Use-extended IO model	0
986	37	Sewerage; waste collection, treatment and disposal activities; materials recovery; remediation activities and other waste management services	Gross fixed capital formation	Non energy use	Use-extended IO model	0
987	38	Constructions and construction works	Gross fixed capital formation	Non energy use	Use-extended IO model	6472.79
988	45	Wholesale and retail trade and repair services of motor vehicles and motorcycles	Gross fixed capital formation	Non energy use	Use-extended IO model	5.1649
989	46	Wholesale trade services, except of motor vehicles and motorcycles	Gross fixed capital formation	Non energy use	Use-extended IO model	0
990	47	Retail trade services, except of motor vehicles and motorcycles	Gross fixed capital formation	Non energy use	Use-extended IO model	0
991	49	Land transport services and transport services via pipelines	Gross fixed capital formation	Non energy use	Use-extended IO model	0
992	50	Water transport services	Gross fixed capital formation	Non energy use	Use-extended IO model	0
993	51	Air transport services	Gross fixed capital formation	Non energy use	Use-extended IO model	0
994	52	Warehousing and support services for transportation	Gross fixed capital formation	Non energy use	Use-extended IO model	0
995	53	Postal and courier services	Gross fixed capital formation	Non energy use	Use-extended IO model	0
996	54	Accommodation and food services	Gross fixed capital formation	Non energy use	Use-extended IO model	0
997	58	Publishing services	Gross fixed capital formation	Non energy use	Use-extended IO model	10.599
998	59	Motion picture, video and television programme production services, sound recording and music publishing; programming and broadcasting services	Gross fixed capital formation	Non energy use	Use-extended IO model	2.69514
999	61	Telecommunications services	Gross fixed capital formation	Non energy use	Use-extended IO model	0
1000	62	Computer programming, consultancy and related services; information services	Gross fixed capital formation	Non energy use	Use-extended IO model	368.279
1001	64	Financial services, except insurance and pension funding	Gross fixed capital formation	Non energy use	Use-extended IO model	0
1002	65	Insurance, reinsurance and pension funding services, except compulsory social security	Gross fixed capital formation	Non energy use	Use-extended IO model	0
1003	66	Services auxiliary to financial services and insurance services	Gross fixed capital formation	Non energy use	Use-extended IO model	0
1004	68	Real estate services including imputed rents	Gross fixed capital formation	Non energy use	Use-extended IO model	62.5376
1005	69	Legal and accounting services; services of head offices; management consulting services	Gross fixed capital formation	Non energy use	Use-extended IO model	3.80634
1006	71	Architectural and engineering services; technical testing and analysis services	Gross fixed capital formation	Non energy use	Use-extended IO model	171.274
1007	72	Scientific research and development services	Gross fixed capital formation	Non energy use	Use-extended IO model	1316.94
1008	73	Advertising and market research services	Gross fixed capital formation	Non energy use	Use-extended IO model	0
1009	74	Other professional, scientific and technical services; veterinary services	Gross fixed capital formation	Non energy use	Use-extended IO model	0
1010	77	Rental and leasing services	Gross fixed capital formation	Non energy use	Use-extended IO model	0
1011	78	Employment services	Gross fixed capital formation	Non energy use	Use-extended IO model	0
1012	79	Travel agency, tour operator and other reservation services and related services	Gross fixed capital formation	Non energy use	Use-extended IO model	0
1013	80	Security and investigation services; services to buildings and landscape; office administrative, office support and other business support services	Gross fixed capital formation	Non energy use	Use-extended IO model	7.10352
1014	84	Public administration and defence services; compulsory social security services	Gross fixed capital formation	Non energy use	Use-extended IO model	0
1015	85	Education services	Gross fixed capital formation	Non energy use	Use-extended IO model	0
1016	86	Human health services	Gross fixed capital formation	Non energy use	Use-extended IO model	0
1017	87	Social work services	Gross fixed capital formation	Non energy use	Use-extended IO model	0
1018	90	Creative, arts and entertainment services; library, archive, museum and other cultural services; gambling and betting services	Gross fixed capital formation	Non energy use	Use-extended IO model	3.91984
1019	93	Sporting services and amusement and recreation services	Gross fixed capital formation	Non energy use	Use-extended IO model	0
1020	94	Services furnished by membership organisations	Gross fixed capital formation	Non energy use	Use-extended IO model	0
1021	95	Repair services of computers and personal and household goods	Gross fixed capital formation	Non energy use	Use-extended IO model	0
1022	96	Other personal services	Gross fixed capital formation	Non energy use	Use-extended IO model	0
1023	97	Services of households as employers; undifferentiated goods and services produced by households for own use	Gross fixed capital formation	Non energy use	Use-extended IO model	0
1024	98	Services provided by extraterritorial organisations and bodies	Gross fixed capital formation	Non energy use	Use-extended IO model	0
1025	1	Products of agriculture, hunting and related services	Changes in inventories and acquisition less disposals of valuables	Non energy use	Use-extended IO model	6.5372
1026	2	Products of forestry, logging and related services	Changes in inventories and acquisition less disposals of valuables	Non energy use	Use-extended IO model	1.95757
1027	3	Fish and other fishing products; aquaculture products; support services to fishing	Changes in inventories and acquisition less disposals of valuables	Non energy use	Use-extended IO model	0.00736879
1028	4	Mining and quarrying	Changes in inventories and acquisition less disposals of valuables	Non energy use	Use-extended IO model	0.771966
1029	10	Food products, beverages and tobacco products	Changes in inventories and acquisition less disposals of valuables	Non energy use	Use-extended IO model	-2.5394
1030	13	Textiles, wearing apparel and leather products	Changes in inventories and acquisition less disposals of valuables	Non energy use	Use-extended IO model	3.10861
1031	16	Wood and of products of wood and cork, except furniture; articles of straw and plaiting materials	Changes in inventories and acquisition less disposals of valuables	Non energy use	Use-extended IO model	-0.676224
1032	17	Paper and paper products	Changes in inventories and acquisition less disposals of valuables	Non energy use	Use-extended IO model	3.13012
1033	18	Printing and recording services	Changes in inventories and acquisition less disposals of valuables	Non energy use	Use-extended IO model	0.177136
1034	19	Coke and refined petroleum products	Changes in inventories and acquisition less disposals of valuables	Non energy use	Use-extended IO model	-3.67016
1035	20	Chemicals and chemical products	Changes in inventories and acquisition less disposals of valuables	Non energy use	Use-extended IO model	90.4087
1036	21	Basic pharmaceutical products and pharmaceutical preparations	Changes in inventories and acquisition less disposals of valuables	Non energy use	Use-extended IO model	6.35778
1037	22	Rubber and plastics products	Changes in inventories and acquisition less disposals of valuables	Non energy use	Use-extended IO model	2.02007
1038	23	Other non-metallic mineral products	Changes in inventories and acquisition less disposals of valuables	Non energy use	Use-extended IO model	60.6376
1039	24	Basic metals	Changes in inventories and acquisition less disposals of valuables	Non energy use	Use-extended IO model	1299.59
1040	25	Fabricated metal products, except machinery and equipment	Changes in inventories and acquisition less disposals of valuables	Non energy use	Use-extended IO model	13.3104
1041	26	Computer, electronic and optical products	Changes in inventories and acquisition less disposals of valuables	Non energy use	Use-extended IO model	19.8582
1042	27	Electrical equipment	Changes in inventories and acquisition less disposals of valuables	Non energy use	Use-extended IO model	25.1521
1043	28	Machinery and equipment n.e.c.	Changes in inventories and acquisition less disposals of valuables	Non energy use	Use-extended IO model	15.0952
1044	29	Motor vehicles, trailers and semi-trailers	Changes in inventories and acquisition less disposals of valuables	Non energy use	Use-extended IO model	12.6851
1045	30	Other transport equipment	Changes in inventories and acquisition less disposals of valuables	Non energy use	Use-extended IO model	-4.05222
1046	31	Furniture; other manufactured goods	Changes in inventories and acquisition less disposals of valuables	Non energy use	Use-extended IO model	173.034
1047	33	Repair and installation services of machinery and equipment	Changes in inventories and acquisition less disposals of valuables	Non energy use	Use-extended IO model	0
1048	35	Electricity, gas, steam and air-conditioning	Changes in inventories and acquisition less disposals of valuables	Non energy use	Use-extended IO model	-2.05201
1049	36	Natural water; water treatment and supply services	Changes in inventories and acquisition less disposals of valuables	Non energy use	Use-extended IO model	-0.00912725
1050	37	Sewerage; waste collection, treatment and disposal activities; materials recovery; remediation activities and other waste management services	Changes in inventories and acquisition less disposals of valuables	Non energy use	Use-extended IO model	1.07679
1051	38	Constructions and construction works	Changes in inventories and acquisition less disposals of valuables	Non energy use	Use-extended IO model	-2.04265
1052	45	Wholesale and retail trade and repair services of motor vehicles and motorcycles	Changes in inventories and acquisition less disposals of valuables	Non energy use	Use-extended IO model	0
1053	46	Wholesale trade services, except of motor vehicles and motorcycles	Changes in inventories and acquisition less disposals of valuables	Non energy use	Use-extended IO model	5.71088
1054	47	Retail trade services, except of motor vehicles and motorcycles	Changes in inventories and acquisition less disposals of valuables	Non energy use	Use-extended IO model	0
1055	49	Land transport services and transport services via pipelines	Changes in inventories and acquisition less disposals of valuables	Non energy use	Use-extended IO model	0
1056	50	Water transport services	Changes in inventories and acquisition less disposals of valuables	Non energy use	Use-extended IO model	0
1057	51	Air transport services	Changes in inventories and acquisition less disposals of valuables	Non energy use	Use-extended IO model	0
1058	52	Warehousing and support services for transportation	Changes in inventories and acquisition less disposals of valuables	Non energy use	Use-extended IO model	0
1059	53	Postal and courier services	Changes in inventories and acquisition less disposals of valuables	Non energy use	Use-extended IO model	0
1060	54	Accommodation and food services	Changes in inventories and acquisition less disposals of valuables	Non energy use	Use-extended IO model	0
1061	58	Publishing services	Changes in inventories and acquisition less disposals of valuables	Non energy use	Use-extended IO model	0.675903
1062	59	Motion picture, video and television programme production services, sound recording and music publishing; programming and broadcasting services	Changes in inventories and acquisition less disposals of valuables	Non energy use	Use-extended IO model	0.0436851
1063	61	Telecommunications services	Changes in inventories and acquisition less disposals of valuables	Non energy use	Use-extended IO model	0
1064	62	Computer programming, consultancy and related services; information services	Changes in inventories and acquisition less disposals of valuables	Non energy use	Use-extended IO model	3.08165
1065	64	Financial services, except insurance and pension funding	Changes in inventories and acquisition less disposals of valuables	Non energy use	Use-extended IO model	0
1066	65	Insurance, reinsurance and pension funding services, except compulsory social security	Changes in inventories and acquisition less disposals of valuables	Non energy use	Use-extended IO model	0
1067	66	Services auxiliary to financial services and insurance services	Changes in inventories and acquisition less disposals of valuables	Non energy use	Use-extended IO model	0
1068	68	Real estate services including imputed rents	Changes in inventories and acquisition less disposals of valuables	Non energy use	Use-extended IO model	0
1069	69	Legal and accounting services; services of head offices; management consulting services	Changes in inventories and acquisition less disposals of valuables	Non energy use	Use-extended IO model	-0.174844
1070	71	Architectural and engineering services; technical testing and analysis services	Changes in inventories and acquisition less disposals of valuables	Non energy use	Use-extended IO model	8.13963
1071	72	Scientific research and development services	Changes in inventories and acquisition less disposals of valuables	Non energy use	Use-extended IO model	-15.3214
1072	73	Advertising and market research services	Changes in inventories and acquisition less disposals of valuables	Non energy use	Use-extended IO model	0.152988
1073	74	Other professional, scientific and technical services; veterinary services	Changes in inventories and acquisition less disposals of valuables	Non energy use	Use-extended IO model	0.565681
1074	77	Rental and leasing services	Changes in inventories and acquisition less disposals of valuables	Non energy use	Use-extended IO model	0
1075	78	Employment services	Changes in inventories and acquisition less disposals of valuables	Non energy use	Use-extended IO model	0
1076	79	Travel agency, tour operator and other reservation services and related services	Changes in inventories and acquisition less disposals of valuables	Non energy use	Use-extended IO model	0
1077	80	Security and investigation services; services to buildings and landscape; office administrative, office support and other business support services	Changes in inventories and acquisition less disposals of valuables	Non energy use	Use-extended IO model	0
1078	84	Public administration and defence services; compulsory social security services	Changes in inventories and acquisition less disposals of valuables	Non energy use	Use-extended IO model	0
1079	85	Education services	Changes in inventories and acquisition less disposals of valuables	Non energy use	Use-extended IO model	0
1080	86	Human health services	Changes in inventories and acquisition less disposals of valuables	Non energy use	Use-extended IO model	0
1081	87	Social work services	Changes in inventories and acquisition less disposals of valuables	Non energy use	Use-extended IO model	0
1082	90	Creative, arts and entertainment services; library, archive, museum and other cultural services; gambling and betting services	Changes in inventories and acquisition less disposals of valuables	Non energy use	Use-extended IO model	1.85059
1083	93	Sporting services and amusement and recreation services	Changes in inventories and acquisition less disposals of valuables	Non energy use	Use-extended IO model	0
1084	94	Services furnished by membership organisations	Changes in inventories and acquisition less disposals of valuables	Non energy use	Use-extended IO model	0
1085	95	Repair services of computers and personal and household goods	Changes in inventories and acquisition less disposals of valuables	Non energy use	Use-extended IO model	0
1086	96	Other personal services	Changes in inventories and acquisition less disposals of valuables	Non energy use	Use-extended IO model	0
1087	97	Services of households as employers; undifferentiated goods and services produced by households for own use	Changes in inventories and acquisition less disposals of valuables	Non energy use	Use-extended IO model	0
1088	98	Services provided by extraterritorial organisations and bodies	Changes in inventories and acquisition less disposals of valuables	Non energy use	Use-extended IO model	0
1089	1	Products of agriculture, hunting and related services	Export demand	Non energy use	Use-extended IO model	52.749
1090	2	Products of forestry, logging and related services	Export demand	Non energy use	Use-extended IO model	1.28439
1091	3	Fish and other fishing products; aquaculture products; support services to fishing	Export demand	Non energy use	Use-extended IO model	0.119847
1092	4	Mining and quarrying	Export demand	Non energy use	Use-extended IO model	125.841
1093	10	Food products, beverages and tobacco products	Export demand	Non energy use	Use-extended IO model	449.282
1094	13	Textiles, wearing apparel and leather products	Export demand	Non energy use	Use-extended IO model	108.295
1095	16	Wood and of products of wood and cork, except furniture; articles of straw and plaiting materials	Export demand	Non energy use	Use-extended IO model	291.903
1096	17	Paper and paper products	Export demand	Non energy use	Use-extended IO model	335.896
1097	18	Printing and recording services	Export demand	Non energy use	Use-extended IO model	33.621
1098	19	Coke and refined petroleum products	Export demand	Non energy use	Use-extended IO model	142.264
1099	20	Chemicals and chemical products	Export demand	Non energy use	Use-extended IO model	10513.2
1100	21	Basic pharmaceutical products and pharmaceutical preparations	Export demand	Non energy use	Use-extended IO model	251.196
1101	22	Rubber and plastics products	Export demand	Non energy use	Use-extended IO model	1599.16
1102	23	Other non-metallic mineral products	Export demand	Non energy use	Use-extended IO model	4589.43
1103	24	Basic metals	Export demand	Non energy use	Use-extended IO model	21594.4
1104	25	Fabricated metal products, except machinery and equipment	Export demand	Non energy use	Use-extended IO model	2812.85
1105	26	Computer, electronic and optical products	Export demand	Non energy use	Use-extended IO model	625.724
1106	27	Electrical equipment	Export demand	Non energy use	Use-extended IO model	1140.4
1107	28	Machinery and equipment n.e.c.	Export demand	Non energy use	Use-extended IO model	2701.75
1108	29	Motor vehicles, trailers and semi-trailers	Export demand	Non energy use	Use-extended IO model	1429.81
1109	30	Other transport equipment	Export demand	Non energy use	Use-extended IO model	563.776
1110	31	Furniture; other manufactured goods	Export demand	Non energy use	Use-extended IO model	770.823
1111	33	Repair and installation services of machinery and equipment	Export demand	Non energy use	Use-extended IO model	170.444
1112	35	Electricity, gas, steam and air-conditioning	Export demand	Non energy use	Use-extended IO model	81.4098
1113	36	Natural water; water treatment and supply services	Export demand	Non energy use	Use-extended IO model	0.300287
1114	37	Sewerage; waste collection, treatment and disposal activities; materials recovery; remediation activities and other waste management services	Export demand	Non energy use	Use-extended IO model	79.7325
1115	38	Constructions and construction works	Export demand	Non energy use	Use-extended IO model	147.303
1116	45	Wholesale and retail trade and repair services of motor vehicles and motorcycles	Export demand	Non energy use	Use-extended IO model	20.6729
1117	46	Wholesale trade services, except of motor vehicles and motorcycles	Export demand	Non energy use	Use-extended IO model	128.926
1118	47	Retail trade services, except of motor vehicles and motorcycles	Export demand	Non energy use	Use-extended IO model	0
1119	49	Land transport services and transport services via pipelines	Export demand	Non energy use	Use-extended IO model	206.447
1120	50	Water transport services	Export demand	Non energy use	Use-extended IO model	1.8494
1121	51	Air transport services	Export demand	Non energy use	Use-extended IO model	25.0338
1122	52	Warehousing and support services for transportation	Export demand	Non energy use	Use-extended IO model	94.5131
1123	53	Postal and courier services	Export demand	Non energy use	Use-extended IO model	7.09335
1124	54	Accommodation and food services	Export demand	Non energy use	Use-extended IO model	65.4188
1125	58	Publishing services	Export demand	Non energy use	Use-extended IO model	26.1653
1126	59	Motion picture, video and television programme production services, sound recording and music publishing; programming and broadcasting services	Export demand	Non energy use	Use-extended IO model	6.47653
1127	61	Telecommunications services	Export demand	Non energy use	Use-extended IO model	16.2753
1128	62	Computer programming, consultancy and related services; information services	Export demand	Non energy use	Use-extended IO model	249.66
1129	64	Financial services, except insurance and pension funding	Export demand	Non energy use	Use-extended IO model	48.5401
1130	65	Insurance, reinsurance and pension funding services, except compulsory social security	Export demand	Non energy use	Use-extended IO model	14.853
1131	66	Services auxiliary to financial services and insurance services	Export demand	Non energy use	Use-extended IO model	2.18371
1132	68	Real estate services including imputed rents	Export demand	Non energy use	Use-extended IO model	6.20796
1133	69	Legal and accounting services; services of head offices; management consulting services	Export demand	Non energy use	Use-extended IO model	133.669
1134	71	Architectural and engineering services; technical testing and analysis services	Export demand	Non energy use	Use-extended IO model	116.725
1135	72	Scientific research and development services	Export demand	Non energy use	Use-extended IO model	292.019
1136	73	Advertising and market research services	Export demand	Non energy use	Use-extended IO model	61.3589
1137	74	Other professional, scientific and technical services; veterinary services	Export demand	Non energy use	Use-extended IO model	46.7542
1138	77	Rental and leasing services	Export demand	Non energy use	Use-extended IO model	60.8454
1139	78	Employment services	Export demand	Non energy use	Use-extended IO model	4.72506
1140	79	Travel agency, tour operator and other reservation services and related services	Export demand	Non energy use	Use-extended IO model	2.61189
1141	80	Security and investigation services; services to buildings and landscape; office administrative, office support and other business support services	Export demand	Non energy use	Use-extended IO model	9.34937
1142	84	Public administration and defence services; compulsory social security services	Export demand	Non energy use	Use-extended IO model	4.75349
1143	85	Education services	Export demand	Non energy use	Use-extended IO model	0.506946
1144	86	Human health services	Export demand	Non energy use	Use-extended IO model	9.28257
1145	87	Social work services	Export demand	Non energy use	Use-extended IO model	0
1146	90	Creative, arts and entertainment services; library, archive, museum and other cultural services; gambling and betting services	Export demand	Non energy use	Use-extended IO model	9.21831
1147	93	Sporting services and amusement and recreation services	Export demand	Non energy use	Use-extended IO model	1.06944
1148	94	Services furnished by membership organisations	Export demand	Non energy use	Use-extended IO model	0
1149	95	Repair services of computers and personal and household goods	Export demand	Non energy use	Use-extended IO model	0.844543
1150	96	Other personal services	Export demand	Non energy use	Use-extended IO model	0.0237992
1151	97	Services of households as employers; undifferentiated goods and services produced by households for own use	Export demand	Non energy use	Use-extended IO model	0
1152	98	Services provided by extraterritorial organisations and bodies	Export demand	Non energy use	Use-extended IO model	0
1153	1	Products of agriculture, hunting and related services	Final consumption expenditure by households	Transformation losses	Use-extended IO model	582.309
1154	2	Products of forestry, logging and related services	Final consumption expenditure by households	Transformation losses	Use-extended IO model	46.0257
1155	3	Fish and other fishing products; aquaculture products; support services to fishing	Final consumption expenditure by households	Transformation losses	Use-extended IO model	11.6145
1156	4	Mining and quarrying	Final consumption expenditure by households	Transformation losses	Use-extended IO model	8.73166
1157	10	Food products, beverages and tobacco products	Final consumption expenditure by households	Transformation losses	Use-extended IO model	1986.42
1158	13	Textiles, wearing apparel and leather products	Final consumption expenditure by households	Transformation losses	Use-extended IO model	363.466
1159	16	Wood and of products of wood and cork, except furniture; articles of straw and plaiting materials	Final consumption expenditure by households	Transformation losses	Use-extended IO model	56.9309
1160	17	Paper and paper products	Final consumption expenditure by households	Transformation losses	Use-extended IO model	145.714
1161	18	Printing and recording services	Final consumption expenditure by households	Transformation losses	Use-extended IO model	0
1162	19	Coke and refined petroleum products	Final consumption expenditure by households	Transformation losses	Use-extended IO model	19544
1163	20	Chemicals and chemical products	Final consumption expenditure by households	Transformation losses	Use-extended IO model	1243.19
1164	21	Basic pharmaceutical products and pharmaceutical preparations	Final consumption expenditure by households	Transformation losses	Use-extended IO model	89.7184
1165	22	Rubber and plastics products	Final consumption expenditure by households	Transformation losses	Use-extended IO model	151.672
1166	23	Other non-metallic mineral products	Final consumption expenditure by households	Transformation losses	Use-extended IO model	117.239
1167	24	Basic metals	Final consumption expenditure by households	Transformation losses	Use-extended IO model	5.77936
1168	25	Fabricated metal products, except machinery and equipment	Final consumption expenditure by households	Transformation losses	Use-extended IO model	164.6
1169	26	Computer, electronic and optical products	Final consumption expenditure by households	Transformation losses	Use-extended IO model	171.808
1170	27	Electrical equipment	Final consumption expenditure by households	Transformation losses	Use-extended IO model	182.365
1171	28	Machinery and equipment n.e.c.	Final consumption expenditure by households	Transformation losses	Use-extended IO model	53.3076
1172	29	Motor vehicles, trailers and semi-trailers	Final consumption expenditure by households	Transformation losses	Use-extended IO model	267.394
1173	30	Other transport equipment	Final consumption expenditure by households	Transformation losses	Use-extended IO model	54.4104
1174	31	Furniture; other manufactured goods	Final consumption expenditure by households	Transformation losses	Use-extended IO model	738.248
1175	33	Repair and installation services of machinery and equipment	Final consumption expenditure by households	Transformation losses	Use-extended IO model	0
1176	35	Electricity, gas, steam and air-conditioning	Final consumption expenditure by households	Transformation losses	Use-extended IO model	18167.2
1177	36	Natural water; water treatment and supply services	Final consumption expenditure by households	Transformation losses	Use-extended IO model	0
1178	37	Sewerage; waste collection, treatment and disposal activities; materials recovery; remediation activities and other waste management services	Final consumption expenditure by households	Transformation losses	Use-extended IO model	36.5101
1179	38	Constructions and construction works	Final consumption expenditure by households	Transformation losses	Use-extended IO model	130.924
1180	45	Wholesale and retail trade and repair services of motor vehicles and motorcycles	Final consumption expenditure by households	Transformation losses	Use-extended IO model	573.839
1181	46	Wholesale trade services, except of motor vehicles and motorcycles	Final consumption expenditure by households	Transformation losses	Use-extended IO model	0
1182	47	Retail trade services, except of motor vehicles and motorcycles	Final consumption expenditure by households	Transformation losses	Use-extended IO model	0
1183	49	Land transport services and transport services via pipelines	Final consumption expenditure by households	Transformation losses	Use-extended IO model	1411.4
1184	50	Water transport services	Final consumption expenditure by households	Transformation losses	Use-extended IO model	0.70951
1185	51	Air transport services	Final consumption expenditure by households	Transformation losses	Use-extended IO model	841.086
1186	52	Warehousing and support services for transportation	Final consumption expenditure by households	Transformation losses	Use-extended IO model	165.386
1187	53	Postal and courier services	Final consumption expenditure by households	Transformation losses	Use-extended IO model	27.173
1188	54	Accommodation and food services	Final consumption expenditure by households	Transformation losses	Use-extended IO model	3041.48
1189	58	Publishing services	Final consumption expenditure by households	Transformation losses	Use-extended IO model	157.916
1190	59	Motion picture, video and television programme production services, sound recording and music publishing; programming and broadcasting services	Final consumption expenditure by households	Transformation losses	Use-extended IO model	42.3306
1191	61	Telecommunications services	Final consumption expenditure by households	Transformation losses	Use-extended IO model	279.271
1192	62	Computer programming, consultancy and related services; information services	Final consumption expenditure by households	Transformation losses	Use-extended IO model	3.32606
1193	64	Financial services, except insurance and pension funding	Final consumption expenditure by households	Transformation losses	Use-extended IO model	141.336
1194	65	Insurance, reinsurance and pension funding services, except compulsory social security	Final consumption expenditure by households	Transformation losses	Use-extended IO model	293.274
1195	66	Services auxiliary to financial services and insurance services	Final consumption expenditure by households	Transformation losses	Use-extended IO model	21.2477
1196	68	Real estate services including imputed rents	Final consumption expenditure by households	Transformation losses	Use-extended IO model	3067.45
1197	69	Legal and accounting services; services of head offices; management consulting services	Final consumption expenditure by households	Transformation losses	Use-extended IO model	91.5765
1198	71	Architectural and engineering services; technical testing and analysis services	Final consumption expenditure by households	Transformation losses	Use-extended IO model	0
1199	72	Scientific research and development services	Final consumption expenditure by households	Transformation losses	Use-extended IO model	0
1200	73	Advertising and market research services	Final consumption expenditure by households	Transformation losses	Use-extended IO model	0
1201	74	Other professional, scientific and technical services; veterinary services	Final consumption expenditure by households	Transformation losses	Use-extended IO model	88.709
1202	77	Rental and leasing services	Final consumption expenditure by households	Transformation losses	Use-extended IO model	169.624
1203	78	Employment services	Final consumption expenditure by households	Transformation losses	Use-extended IO model	0
1204	79	Travel agency, tour operator and other reservation services and related services	Final consumption expenditure by households	Transformation losses	Use-extended IO model	390.921
1205	80	Security and investigation services; services to buildings and landscape; office administrative, office support and other business support services	Final consumption expenditure by households	Transformation losses	Use-extended IO model	138.798
1206	84	Public administration and defence services; compulsory social security services	Final consumption expenditure by households	Transformation losses	Use-extended IO model	9.92656
1207	85	Education services	Final consumption expenditure by households	Transformation losses	Use-extended IO model	246.763
1208	86	Human health services	Final consumption expenditure by households	Transformation losses	Use-extended IO model	592.036
1209	87	Social work services	Final consumption expenditure by households	Transformation losses	Use-extended IO model	391.412
1210	90	Creative, arts and entertainment services; library, archive, museum and other cultural services; gambling and betting services	Final consumption expenditure by households	Transformation losses	Use-extended IO model	359.452
1211	93	Sporting services and amusement and recreation services	Final consumption expenditure by households	Transformation losses	Use-extended IO model	399.816
1212	94	Services furnished by membership organisations	Final consumption expenditure by households	Transformation losses	Use-extended IO model	22.4071
1213	95	Repair services of computers and personal and household goods	Final consumption expenditure by households	Transformation losses	Use-extended IO model	108.539
1214	96	Other personal services	Final consumption expenditure by households	Transformation losses	Use-extended IO model	426.429
1215	97	Services of households as employers; undifferentiated goods and services produced by households for own use	Final consumption expenditure by households	Transformation losses	Use-extended IO model	0
1216	98	Services provided by extraterritorial organisations and bodies	Final consumption expenditure by households	Transformation losses	Use-extended IO model	0
1217	1	Products of agriculture, hunting and related services	Final consumption expenditure by non-profit organisations serving households (NPISH)	Transformation losses	Use-extended IO model	0
1218	2	Products of forestry, logging and related services	Final consumption expenditure by non-profit organisations serving households (NPISH)	Transformation losses	Use-extended IO model	0
1219	3	Fish and other fishing products; aquaculture products; support services to fishing	Final consumption expenditure by non-profit organisations serving households (NPISH)	Transformation losses	Use-extended IO model	0
1220	4	Mining and quarrying	Final consumption expenditure by non-profit organisations serving households (NPISH)	Transformation losses	Use-extended IO model	0
1221	10	Food products, beverages and tobacco products	Final consumption expenditure by non-profit organisations serving households (NPISH)	Transformation losses	Use-extended IO model	0
1222	13	Textiles, wearing apparel and leather products	Final consumption expenditure by non-profit organisations serving households (NPISH)	Transformation losses	Use-extended IO model	0
1223	16	Wood and of products of wood and cork, except furniture; articles of straw and plaiting materials	Final consumption expenditure by non-profit organisations serving households (NPISH)	Transformation losses	Use-extended IO model	0
1224	17	Paper and paper products	Final consumption expenditure by non-profit organisations serving households (NPISH)	Transformation losses	Use-extended IO model	0
1225	18	Printing and recording services	Final consumption expenditure by non-profit organisations serving households (NPISH)	Transformation losses	Use-extended IO model	0
1226	19	Coke and refined petroleum products	Final consumption expenditure by non-profit organisations serving households (NPISH)	Transformation losses	Use-extended IO model	0
1227	20	Chemicals and chemical products	Final consumption expenditure by non-profit organisations serving households (NPISH)	Transformation losses	Use-extended IO model	0
1228	21	Basic pharmaceutical products and pharmaceutical preparations	Final consumption expenditure by non-profit organisations serving households (NPISH)	Transformation losses	Use-extended IO model	0
1229	22	Rubber and plastics products	Final consumption expenditure by non-profit organisations serving households (NPISH)	Transformation losses	Use-extended IO model	0
1230	23	Other non-metallic mineral products	Final consumption expenditure by non-profit organisations serving households (NPISH)	Transformation losses	Use-extended IO model	0
1231	24	Basic metals	Final consumption expenditure by non-profit organisations serving households (NPISH)	Transformation losses	Use-extended IO model	0
1232	25	Fabricated metal products, except machinery and equipment	Final consumption expenditure by non-profit organisations serving households (NPISH)	Transformation losses	Use-extended IO model	0
1233	26	Computer, electronic and optical products	Final consumption expenditure by non-profit organisations serving households (NPISH)	Transformation losses	Use-extended IO model	0
1234	27	Electrical equipment	Final consumption expenditure by non-profit organisations serving households (NPISH)	Transformation losses	Use-extended IO model	0
1235	28	Machinery and equipment n.e.c.	Final consumption expenditure by non-profit organisations serving households (NPISH)	Transformation losses	Use-extended IO model	0
1236	29	Motor vehicles, trailers and semi-trailers	Final consumption expenditure by non-profit organisations serving households (NPISH)	Transformation losses	Use-extended IO model	0
1237	30	Other transport equipment	Final consumption expenditure by non-profit organisations serving households (NPISH)	Transformation losses	Use-extended IO model	0
1238	31	Furniture; other manufactured goods	Final consumption expenditure by non-profit organisations serving households (NPISH)	Transformation losses	Use-extended IO model	0
1239	33	Repair and installation services of machinery and equipment	Final consumption expenditure by non-profit organisations serving households (NPISH)	Transformation losses	Use-extended IO model	0
1240	35	Electricity, gas, steam and air-conditioning	Final consumption expenditure by non-profit organisations serving households (NPISH)	Transformation losses	Use-extended IO model	0
1241	36	Natural water; water treatment and supply services	Final consumption expenditure by non-profit organisations serving households (NPISH)	Transformation losses	Use-extended IO model	0
1242	37	Sewerage; waste collection, treatment and disposal activities; materials recovery; remediation activities and other waste management services	Final consumption expenditure by non-profit organisations serving households (NPISH)	Transformation losses	Use-extended IO model	0
1243	38	Constructions and construction works	Final consumption expenditure by non-profit organisations serving households (NPISH)	Transformation losses	Use-extended IO model	0
1244	45	Wholesale and retail trade and repair services of motor vehicles and motorcycles	Final consumption expenditure by non-profit organisations serving households (NPISH)	Transformation losses	Use-extended IO model	0
1245	46	Wholesale trade services, except of motor vehicles and motorcycles	Final consumption expenditure by non-profit organisations serving households (NPISH)	Transformation losses	Use-extended IO model	0
1246	47	Retail trade services, except of motor vehicles and motorcycles	Final consumption expenditure by non-profit organisations serving households (NPISH)	Transformation losses	Use-extended IO model	0
1247	49	Land transport services and transport services via pipelines	Final consumption expenditure by non-profit organisations serving households (NPISH)	Transformation losses	Use-extended IO model	0
1248	50	Water transport services	Final consumption expenditure by non-profit organisations serving households (NPISH)	Transformation losses	Use-extended IO model	0
1249	51	Air transport services	Final consumption expenditure by non-profit organisations serving households (NPISH)	Transformation losses	Use-extended IO model	0
1250	52	Warehousing and support services for transportation	Final consumption expenditure by non-profit organisations serving households (NPISH)	Transformation losses	Use-extended IO model	0
1251	53	Postal and courier services	Final consumption expenditure by non-profit organisations serving households (NPISH)	Transformation losses	Use-extended IO model	0
1252	54	Accommodation and food services	Final consumption expenditure by non-profit organisations serving households (NPISH)	Transformation losses	Use-extended IO model	0
1253	58	Publishing services	Final consumption expenditure by non-profit organisations serving households (NPISH)	Transformation losses	Use-extended IO model	0
1254	59	Motion picture, video and television programme production services, sound recording and music publishing; programming and broadcasting services	Final consumption expenditure by non-profit organisations serving households (NPISH)	Transformation losses	Use-extended IO model	0
1255	61	Telecommunications services	Final consumption expenditure by non-profit organisations serving households (NPISH)	Transformation losses	Use-extended IO model	0
1256	62	Computer programming, consultancy and related services; information services	Final consumption expenditure by non-profit organisations serving households (NPISH)	Transformation losses	Use-extended IO model	0
1257	64	Financial services, except insurance and pension funding	Final consumption expenditure by non-profit organisations serving households (NPISH)	Transformation losses	Use-extended IO model	0
1258	65	Insurance, reinsurance and pension funding services, except compulsory social security	Final consumption expenditure by non-profit organisations serving households (NPISH)	Transformation losses	Use-extended IO model	0
1259	66	Services auxiliary to financial services and insurance services	Final consumption expenditure by non-profit organisations serving households (NPISH)	Transformation losses	Use-extended IO model	0
1260	68	Real estate services including imputed rents	Final consumption expenditure by non-profit organisations serving households (NPISH)	Transformation losses	Use-extended IO model	0
1261	69	Legal and accounting services; services of head offices; management consulting services	Final consumption expenditure by non-profit organisations serving households (NPISH)	Transformation losses	Use-extended IO model	0
1262	71	Architectural and engineering services; technical testing and analysis services	Final consumption expenditure by non-profit organisations serving households (NPISH)	Transformation losses	Use-extended IO model	0
1263	72	Scientific research and development services	Final consumption expenditure by non-profit organisations serving households (NPISH)	Transformation losses	Use-extended IO model	0
1264	73	Advertising and market research services	Final consumption expenditure by non-profit organisations serving households (NPISH)	Transformation losses	Use-extended IO model	0
1265	74	Other professional, scientific and technical services; veterinary services	Final consumption expenditure by non-profit organisations serving households (NPISH)	Transformation losses	Use-extended IO model	0
1266	77	Rental and leasing services	Final consumption expenditure by non-profit organisations serving households (NPISH)	Transformation losses	Use-extended IO model	0
1267	78	Employment services	Final consumption expenditure by non-profit organisations serving households (NPISH)	Transformation losses	Use-extended IO model	0
1268	79	Travel agency, tour operator and other reservation services and related services	Final consumption expenditure by non-profit organisations serving households (NPISH)	Transformation losses	Use-extended IO model	0
1269	80	Security and investigation services; services to buildings and landscape; office administrative, office support and other business support services	Final consumption expenditure by non-profit organisations serving households (NPISH)	Transformation losses	Use-extended IO model	0
1270	84	Public administration and defence services; compulsory social security services	Final consumption expenditure by non-profit organisations serving households (NPISH)	Transformation losses	Use-extended IO model	0
1271	85	Education services	Final consumption expenditure by non-profit organisations serving households (NPISH)	Transformation losses	Use-extended IO model	172.385
1272	86	Human health services	Final consumption expenditure by non-profit organisations serving households (NPISH)	Transformation losses	Use-extended IO model	313.802
1273	87	Social work services	Final consumption expenditure by non-profit organisations serving households (NPISH)	Transformation losses	Use-extended IO model	354.332
1274	90	Creative, arts and entertainment services; library, archive, museum and other cultural services; gambling and betting services	Final consumption expenditure by non-profit organisations serving households (NPISH)	Transformation losses	Use-extended IO model	8.82354
1275	93	Sporting services and amusement and recreation services	Final consumption expenditure by non-profit organisations serving households (NPISH)	Transformation losses	Use-extended IO model	42.2815
1276	94	Services furnished by membership organisations	Final consumption expenditure by non-profit organisations serving households (NPISH)	Transformation losses	Use-extended IO model	381.119
1277	95	Repair services of computers and personal and household goods	Final consumption expenditure by non-profit organisations serving households (NPISH)	Transformation losses	Use-extended IO model	0
1278	96	Other personal services	Final consumption expenditure by non-profit organisations serving households (NPISH)	Transformation losses	Use-extended IO model	0
1279	97	Services of households as employers; undifferentiated goods and services produced by households for own use	Final consumption expenditure by non-profit organisations serving households (NPISH)	Transformation losses	Use-extended IO model	0
1280	98	Services provided by extraterritorial organisations and bodies	Final consumption expenditure by non-profit organisations serving households (NPISH)	Transformation losses	Use-extended IO model	0
1281	1	Products of agriculture, hunting and related services	Final consumption expenditure by government	Transformation losses	Use-extended IO model	0
1282	2	Products of forestry, logging and related services	Final consumption expenditure by government	Transformation losses	Use-extended IO model	0
1283	3	Fish and other fishing products; aquaculture products; support services to fishing	Final consumption expenditure by government	Transformation losses	Use-extended IO model	0
1284	4	Mining and quarrying	Final consumption expenditure by government	Transformation losses	Use-extended IO model	0
1285	10	Food products, beverages and tobacco products	Final consumption expenditure by government	Transformation losses	Use-extended IO model	0.0636325
1286	13	Textiles, wearing apparel and leather products	Final consumption expenditure by government	Transformation losses	Use-extended IO model	0
1287	16	Wood and of products of wood and cork, except furniture; articles of straw and plaiting materials	Final consumption expenditure by government	Transformation losses	Use-extended IO model	0
1288	17	Paper and paper products	Final consumption expenditure by government	Transformation losses	Use-extended IO model	0
1289	18	Printing and recording services	Final consumption expenditure by government	Transformation losses	Use-extended IO model	0
1290	19	Coke and refined petroleum products	Final consumption expenditure by government	Transformation losses	Use-extended IO model	0
1291	20	Chemicals and chemical products	Final consumption expenditure by government	Transformation losses	Use-extended IO model	0
1292	21	Basic pharmaceutical products and pharmaceutical preparations	Final consumption expenditure by government	Transformation losses	Use-extended IO model	141.294
1293	22	Rubber and plastics products	Final consumption expenditure by government	Transformation losses	Use-extended IO model	0
1294	23	Other non-metallic mineral products	Final consumption expenditure by government	Transformation losses	Use-extended IO model	0
1295	24	Basic metals	Final consumption expenditure by government	Transformation losses	Use-extended IO model	0
1296	25	Fabricated metal products, except machinery and equipment	Final consumption expenditure by government	Transformation losses	Use-extended IO model	0
1297	26	Computer, electronic and optical products	Final consumption expenditure by government	Transformation losses	Use-extended IO model	5.9345
1298	27	Electrical equipment	Final consumption expenditure by government	Transformation losses	Use-extended IO model	0
1299	28	Machinery and equipment n.e.c.	Final consumption expenditure by government	Transformation losses	Use-extended IO model	0
1300	29	Motor vehicles, trailers and semi-trailers	Final consumption expenditure by government	Transformation losses	Use-extended IO model	0
1301	30	Other transport equipment	Final consumption expenditure by government	Transformation losses	Use-extended IO model	2.04094
1302	31	Furniture; other manufactured goods	Final consumption expenditure by government	Transformation losses	Use-extended IO model	47.2761
1303	33	Repair and installation services of machinery and equipment	Final consumption expenditure by government	Transformation losses	Use-extended IO model	0
1304	35	Electricity, gas, steam and air-conditioning	Final consumption expenditure by government	Transformation losses	Use-extended IO model	0
1305	36	Natural water; water treatment and supply services	Final consumption expenditure by government	Transformation losses	Use-extended IO model	0
1306	37	Sewerage; waste collection, treatment and disposal activities; materials recovery; remediation activities and other waste management services	Final consumption expenditure by government	Transformation losses	Use-extended IO model	0
1307	38	Constructions and construction works	Final consumption expenditure by government	Transformation losses	Use-extended IO model	0
1308	45	Wholesale and retail trade and repair services of motor vehicles and motorcycles	Final consumption expenditure by government	Transformation losses	Use-extended IO model	0
1309	46	Wholesale trade services, except of motor vehicles and motorcycles	Final consumption expenditure by government	Transformation losses	Use-extended IO model	0
1310	47	Retail trade services, except of motor vehicles and motorcycles	Final consumption expenditure by government	Transformation losses	Use-extended IO model	0
1311	49	Land transport services and transport services via pipelines	Final consumption expenditure by government	Transformation losses	Use-extended IO model	634.904
1312	50	Water transport services	Final consumption expenditure by government	Transformation losses	Use-extended IO model	0
1313	51	Air transport services	Final consumption expenditure by government	Transformation losses	Use-extended IO model	0
1314	52	Warehousing and support services for transportation	Final consumption expenditure by government	Transformation losses	Use-extended IO model	308.105
1315	53	Postal and courier services	Final consumption expenditure by government	Transformation losses	Use-extended IO model	0
1316	54	Accommodation and food services	Final consumption expenditure by government	Transformation losses	Use-extended IO model	0.737804
1317	58	Publishing services	Final consumption expenditure by government	Transformation losses	Use-extended IO model	6.76727
1318	59	Motion picture, video and television programme production services, sound recording and music publishing; programming and broadcasting services	Final consumption expenditure by government	Transformation losses	Use-extended IO model	38.648
1319	61	Telecommunications services	Final consumption expenditure by government	Transformation losses	Use-extended IO model	0
1320	62	Computer programming, consultancy and related services; information services	Final consumption expenditure by government	Transformation losses	Use-extended IO model	0
1321	64	Financial services, except insurance and pension funding	Final consumption expenditure by government	Transformation losses	Use-extended IO model	1.78061
1322	65	Insurance, reinsurance and pension funding services, except compulsory social security	Final consumption expenditure by government	Transformation losses	Use-extended IO model	0
1323	66	Services auxiliary to financial services and insurance services	Final consumption expenditure by government	Transformation losses	Use-extended IO model	0.418528
1324	68	Real estate services including imputed rents	Final consumption expenditure by government	Transformation losses	Use-extended IO model	3.31781
1325	69	Legal and accounting services; services of head offices; management consulting services	Final consumption expenditure by government	Transformation losses	Use-extended IO model	0
1326	71	Architectural and engineering services; technical testing and analysis services	Final consumption expenditure by government	Transformation losses	Use-extended IO model	10.3537
1327	72	Scientific research and development services	Final consumption expenditure by government	Transformation losses	Use-extended IO model	31.4679
1328	73	Advertising and market research services	Final consumption expenditure by government	Transformation losses	Use-extended IO model	0.764112
1329	74	Other professional, scientific and technical services; veterinary services	Final consumption expenditure by government	Transformation losses	Use-extended IO model	2.59916
1330	77	Rental and leasing services	Final consumption expenditure by government	Transformation losses	Use-extended IO model	10.8383
1331	78	Employment services	Final consumption expenditure by government	Transformation losses	Use-extended IO model	0
1332	79	Travel agency, tour operator and other reservation services and related services	Final consumption expenditure by government	Transformation losses	Use-extended IO model	19.9085
1333	80	Security and investigation services; services to buildings and landscape; office administrative, office support and other business support services	Final consumption expenditure by government	Transformation losses	Use-extended IO model	58.4926
1334	84	Public administration and defence services; compulsory social security services	Final consumption expenditure by government	Transformation losses	Use-extended IO model	2922.64
1335	85	Education services	Final consumption expenditure by government	Transformation losses	Use-extended IO model	2026.2
1336	86	Human health services	Final consumption expenditure by government	Transformation losses	Use-extended IO model	2445.24
1337	87	Social work services	Final consumption expenditure by government	Transformation losses	Use-extended IO model	792.245
1338	90	Creative, arts and entertainment services; library, archive, museum and other cultural services; gambling and betting services	Final consumption expenditure by government	Transformation losses	Use-extended IO model	104.441
1339	93	Sporting services and amusement and recreation services	Final consumption expenditure by government	Transformation losses	Use-extended IO model	69.3243
1340	94	Services furnished by membership organisations	Final consumption expenditure by government	Transformation losses	Use-extended IO model	334.955
1341	95	Repair services of computers and personal and household goods	Final consumption expenditure by government	Transformation losses	Use-extended IO model	0
1342	96	Other personal services	Final consumption expenditure by government	Transformation losses	Use-extended IO model	16.5342
1343	97	Services of households as employers; undifferentiated goods and services produced by households for own use	Final consumption expenditure by government	Transformation losses	Use-extended IO model	0
1344	98	Services provided by extraterritorial organisations and bodies	Final consumption expenditure by government	Transformation losses	Use-extended IO model	0
1345	1	Products of agriculture, hunting and related services	Gross fixed capital formation	Transformation losses	Use-extended IO model	35.2345
1346	2	Products of forestry, logging and related services	Gross fixed capital formation	Transformation losses	Use-extended IO model	0
1347	3	Fish and other fishing products; aquaculture products; support services to fishing	Gross fixed capital formation	Transformation losses	Use-extended IO model	0
1348	4	Mining and quarrying	Gross fixed capital formation	Transformation losses	Use-extended IO model	21.3571
1349	10	Food products, beverages and tobacco products	Gross fixed capital formation	Transformation losses	Use-extended IO model	0
1350	13	Textiles, wearing apparel and leather products	Gross fixed capital formation	Transformation losses	Use-extended IO model	7.46722
1351	16	Wood and of products of wood and cork, except furniture; articles of straw and plaiting materials	Gross fixed capital formation	Transformation losses	Use-extended IO model	209.546
1352	17	Paper and paper products	Gross fixed capital formation	Transformation losses	Use-extended IO model	0
1353	18	Printing and recording services	Gross fixed capital formation	Transformation losses	Use-extended IO model	0
1354	19	Coke and refined petroleum products	Gross fixed capital formation	Transformation losses	Use-extended IO model	0
1355	20	Chemicals and chemical products	Gross fixed capital formation	Transformation losses	Use-extended IO model	22.1088
1356	21	Basic pharmaceutical products and pharmaceutical preparations	Gross fixed capital formation	Transformation losses	Use-extended IO model	0
1357	22	Rubber and plastics products	Gross fixed capital formation	Transformation losses	Use-extended IO model	62.4724
1358	23	Other non-metallic mineral products	Gross fixed capital formation	Transformation losses	Use-extended IO model	178.882
1359	24	Basic metals	Gross fixed capital formation	Transformation losses	Use-extended IO model	240.079
1360	25	Fabricated metal products, except machinery and equipment	Gross fixed capital formation	Transformation losses	Use-extended IO model	216.846
1361	26	Computer, electronic and optical products	Gross fixed capital formation	Transformation losses	Use-extended IO model	153.541
1362	27	Electrical equipment	Gross fixed capital formation	Transformation losses	Use-extended IO model	166.952
1363	28	Machinery and equipment n.e.c.	Gross fixed capital formation	Transformation losses	Use-extended IO model	681.748
1364	29	Motor vehicles, trailers and semi-trailers	Gross fixed capital formation	Transformation losses	Use-extended IO model	312.258
1365	30	Other transport equipment	Gross fixed capital formation	Transformation losses	Use-extended IO model	50.4167
1366	31	Furniture; other manufactured goods	Gross fixed capital formation	Transformation losses	Use-extended IO model	219.163
1367	33	Repair and installation services of machinery and equipment	Gross fixed capital formation	Transformation losses	Use-extended IO model	348.65
1368	35	Electricity, gas, steam and air-conditioning	Gross fixed capital formation	Transformation losses	Use-extended IO model	0
1369	36	Natural water; water treatment and supply services	Gross fixed capital formation	Transformation losses	Use-extended IO model	0
1370	37	Sewerage; waste collection, treatment and disposal activities; materials recovery; remediation activities and other waste management services	Gross fixed capital formation	Transformation losses	Use-extended IO model	0
1371	38	Constructions and construction works	Gross fixed capital formation	Transformation losses	Use-extended IO model	4267.19
1372	45	Wholesale and retail trade and repair services of motor vehicles and motorcycles	Gross fixed capital formation	Transformation losses	Use-extended IO model	9.09739
1373	46	Wholesale trade services, except of motor vehicles and motorcycles	Gross fixed capital formation	Transformation losses	Use-extended IO model	0
1374	47	Retail trade services, except of motor vehicles and motorcycles	Gross fixed capital formation	Transformation losses	Use-extended IO model	0
1375	49	Land transport services and transport services via pipelines	Gross fixed capital formation	Transformation losses	Use-extended IO model	0
1376	50	Water transport services	Gross fixed capital formation	Transformation losses	Use-extended IO model	0
1377	51	Air transport services	Gross fixed capital formation	Transformation losses	Use-extended IO model	0
1378	52	Warehousing and support services for transportation	Gross fixed capital formation	Transformation losses	Use-extended IO model	0
1379	53	Postal and courier services	Gross fixed capital formation	Transformation losses	Use-extended IO model	0
1380	54	Accommodation and food services	Gross fixed capital formation	Transformation losses	Use-extended IO model	0
1381	58	Publishing services	Gross fixed capital formation	Transformation losses	Use-extended IO model	23.7191
1382	59	Motion picture, video and television programme production services, sound recording and music publishing; programming and broadcasting services	Gross fixed capital formation	Transformation losses	Use-extended IO model	9.48311
1383	61	Telecommunications services	Gross fixed capital formation	Transformation losses	Use-extended IO model	0
1384	62	Computer programming, consultancy and related services; information services	Gross fixed capital formation	Transformation losses	Use-extended IO model	808.183
1385	64	Financial services, except insurance and pension funding	Gross fixed capital formation	Transformation losses	Use-extended IO model	0
1386	65	Insurance, reinsurance and pension funding services, except compulsory social security	Gross fixed capital formation	Transformation losses	Use-extended IO model	0
1387	66	Services auxiliary to financial services and insurance services	Gross fixed capital formation	Transformation losses	Use-extended IO model	0
1388	68	Real estate services including imputed rents	Gross fixed capital formation	Transformation losses	Use-extended IO model	149.926
1389	69	Legal and accounting services; services of head offices; management consulting services	Gross fixed capital formation	Transformation losses	Use-extended IO model	13.432
1390	71	Architectural and engineering services; technical testing and analysis services	Gross fixed capital formation	Transformation losses	Use-extended IO model	247.996
1391	72	Scientific research and development services	Gross fixed capital formation	Transformation losses	Use-extended IO model	1200.35
1392	73	Advertising and market research services	Gross fixed capital formation	Transformation losses	Use-extended IO model	0
1393	74	Other professional, scientific and technical services; veterinary services	Gross fixed capital formation	Transformation losses	Use-extended IO model	0
1394	77	Rental and leasing services	Gross fixed capital formation	Transformation losses	Use-extended IO model	0
1395	78	Employment services	Gross fixed capital formation	Transformation losses	Use-extended IO model	0
1396	79	Travel agency, tour operator and other reservation services and related services	Gross fixed capital formation	Transformation losses	Use-extended IO model	0
1397	80	Security and investigation services; services to buildings and landscape; office administrative, office support and other business support services	Gross fixed capital formation	Transformation losses	Use-extended IO model	20.7365
1398	84	Public administration and defence services; compulsory social security services	Gross fixed capital formation	Transformation losses	Use-extended IO model	0
1399	85	Education services	Gross fixed capital formation	Transformation losses	Use-extended IO model	0
1400	86	Human health services	Gross fixed capital formation	Transformation losses	Use-extended IO model	0
1401	87	Social work services	Gross fixed capital formation	Transformation losses	Use-extended IO model	0
1402	90	Creative, arts and entertainment services; library, archive, museum and other cultural services; gambling and betting services	Gross fixed capital formation	Transformation losses	Use-extended IO model	19.4937
1403	93	Sporting services and amusement and recreation services	Gross fixed capital formation	Transformation losses	Use-extended IO model	0
1404	94	Services furnished by membership organisations	Gross fixed capital formation	Transformation losses	Use-extended IO model	0
1405	95	Repair services of computers and personal and household goods	Gross fixed capital formation	Transformation losses	Use-extended IO model	0
1406	96	Other personal services	Gross fixed capital formation	Transformation losses	Use-extended IO model	0
1407	97	Services of households as employers; undifferentiated goods and services produced by households for own use	Gross fixed capital formation	Transformation losses	Use-extended IO model	0
1408	98	Services provided by extraterritorial organisations and bodies	Gross fixed capital formation	Transformation losses	Use-extended IO model	0
1409	1	Products of agriculture, hunting and related services	Changes in inventories and acquisition less disposals of valuables	Transformation losses	Use-extended IO model	22.0919
1410	2	Products of forestry, logging and related services	Changes in inventories and acquisition less disposals of valuables	Transformation losses	Use-extended IO model	10.5715
1411	3	Fish and other fishing products; aquaculture products; support services to fishing	Changes in inventories and acquisition less disposals of valuables	Transformation losses	Use-extended IO model	0.0249736
1412	4	Mining and quarrying	Changes in inventories and acquisition less disposals of valuables	Transformation losses	Use-extended IO model	0.586733
1413	10	Food products, beverages and tobacco products	Changes in inventories and acquisition less disposals of valuables	Transformation losses	Use-extended IO model	-5.33763
1414	13	Textiles, wearing apparel and leather products	Changes in inventories and acquisition less disposals of valuables	Transformation losses	Use-extended IO model	3.48521
1415	16	Wood and of products of wood and cork, except furniture; articles of straw and plaiting materials	Changes in inventories and acquisition less disposals of valuables	Transformation losses	Use-extended IO model	-1.26519
1416	17	Paper and paper products	Changes in inventories and acquisition less disposals of valuables	Transformation losses	Use-extended IO model	9.00867
1417	18	Printing and recording services	Changes in inventories and acquisition less disposals of valuables	Transformation losses	Use-extended IO model	0.324409
1418	19	Coke and refined petroleum products	Changes in inventories and acquisition less disposals of valuables	Transformation losses	Use-extended IO model	-222.122
1419	20	Chemicals and chemical products	Changes in inventories and acquisition less disposals of valuables	Transformation losses	Use-extended IO model	43.3829
1420	21	Basic pharmaceutical products and pharmaceutical preparations	Changes in inventories and acquisition less disposals of valuables	Transformation losses	Use-extended IO model	5.72808
1421	22	Rubber and plastics products	Changes in inventories and acquisition less disposals of valuables	Transformation losses	Use-extended IO model	0.624588
1422	23	Other non-metallic mineral products	Changes in inventories and acquisition less disposals of valuables	Transformation losses	Use-extended IO model	5.96206
1423	24	Basic metals	Changes in inventories and acquisition less disposals of valuables	Transformation losses	Use-extended IO model	447.426
1424	25	Fabricated metal products, except machinery and equipment	Changes in inventories and acquisition less disposals of valuables	Transformation losses	Use-extended IO model	6.28887
1425	26	Computer, electronic and optical products	Changes in inventories and acquisition less disposals of valuables	Transformation losses	Use-extended IO model	12.779
1426	27	Electrical equipment	Changes in inventories and acquisition less disposals of valuables	Transformation losses	Use-extended IO model	15.6814
1427	28	Machinery and equipment n.e.c.	Changes in inventories and acquisition less disposals of valuables	Transformation losses	Use-extended IO model	8.59625
1428	29	Motor vehicles, trailers and semi-trailers	Changes in inventories and acquisition less disposals of valuables	Transformation losses	Use-extended IO model	7.29646
1429	30	Other transport equipment	Changes in inventories and acquisition less disposals of valuables	Transformation losses	Use-extended IO model	-2.09202
1430	31	Furniture; other manufactured goods	Changes in inventories and acquisition less disposals of valuables	Transformation losses	Use-extended IO model	79.4199
1431	33	Repair and installation services of machinery and equipment	Changes in inventories and acquisition less disposals of valuables	Transformation losses	Use-extended IO model	0
1432	35	Electricity, gas, steam and air-conditioning	Changes in inventories and acquisition less disposals of valuables	Transformation losses	Use-extended IO model	-111.542
1433	36	Natural water; water treatment and supply services	Changes in inventories and acquisition less disposals of valuables	Transformation losses	Use-extended IO model	-0.0237883
1434	37	Sewerage; waste collection, treatment and disposal activities; materials recovery; remediation activities and other waste management services	Changes in inventories and acquisition less disposals of valuables	Transformation losses	Use-extended IO model	4.35228
1435	38	Constructions and construction works	Changes in inventories and acquisition less disposals of valuables	Transformation losses	Use-extended IO model	-1.34662
1436	45	Wholesale and retail trade and repair services of motor vehicles and motorcycles	Changes in inventories and acquisition less disposals of valuables	Transformation losses	Use-extended IO model	0
1437	46	Wholesale trade services, except of motor vehicles and motorcycles	Changes in inventories and acquisition less disposals of valuables	Transformation losses	Use-extended IO model	15.5861
1438	47	Retail trade services, except of motor vehicles and motorcycles	Changes in inventories and acquisition less disposals of valuables	Transformation losses	Use-extended IO model	0
1439	49	Land transport services and transport services via pipelines	Changes in inventories and acquisition less disposals of valuables	Transformation losses	Use-extended IO model	0
1440	50	Water transport services	Changes in inventories and acquisition less disposals of valuables	Transformation losses	Use-extended IO model	0
1441	51	Air transport services	Changes in inventories and acquisition less disposals of valuables	Transformation losses	Use-extended IO model	0
1442	52	Warehousing and support services for transportation	Changes in inventories and acquisition less disposals of valuables	Transformation losses	Use-extended IO model	0
1443	53	Postal and courier services	Changes in inventories and acquisition less disposals of valuables	Transformation losses	Use-extended IO model	0
1444	54	Accommodation and food services	Changes in inventories and acquisition less disposals of valuables	Transformation losses	Use-extended IO model	0
1445	58	Publishing services	Changes in inventories and acquisition less disposals of valuables	Transformation losses	Use-extended IO model	1.51257
1446	59	Motion picture, video and television programme production services, sound recording and music publishing; programming and broadcasting services	Changes in inventories and acquisition less disposals of valuables	Transformation losses	Use-extended IO model	0.15371
1447	61	Telecommunications services	Changes in inventories and acquisition less disposals of valuables	Transformation losses	Use-extended IO model	0
1448	62	Computer programming, consultancy and related services; information services	Changes in inventories and acquisition less disposals of valuables	Transformation losses	Use-extended IO model	6.76262
1449	64	Financial services, except insurance and pension funding	Changes in inventories and acquisition less disposals of valuables	Transformation losses	Use-extended IO model	0
1450	65	Insurance, reinsurance and pension funding services, except compulsory social security	Changes in inventories and acquisition less disposals of valuables	Transformation losses	Use-extended IO model	0
1451	66	Services auxiliary to financial services and insurance services	Changes in inventories and acquisition less disposals of valuables	Transformation losses	Use-extended IO model	0
1452	68	Real estate services including imputed rents	Changes in inventories and acquisition less disposals of valuables	Transformation losses	Use-extended IO model	0
1453	69	Legal and accounting services; services of head offices; management consulting services	Changes in inventories and acquisition less disposals of valuables	Transformation losses	Use-extended IO model	-0.616998
1454	71	Architectural and engineering services; technical testing and analysis services	Changes in inventories and acquisition less disposals of valuables	Transformation losses	Use-extended IO model	11.7858
1455	72	Scientific research and development services	Changes in inventories and acquisition less disposals of valuables	Transformation losses	Use-extended IO model	-13.965
1456	73	Advertising and market research services	Changes in inventories and acquisition less disposals of valuables	Transformation losses	Use-extended IO model	0.333936
1457	74	Other professional, scientific and technical services; veterinary services	Changes in inventories and acquisition less disposals of valuables	Transformation losses	Use-extended IO model	0.453052
1458	77	Rental and leasing services	Changes in inventories and acquisition less disposals of valuables	Transformation losses	Use-extended IO model	0
1459	78	Employment services	Changes in inventories and acquisition less disposals of valuables	Transformation losses	Use-extended IO model	0
1460	79	Travel agency, tour operator and other reservation services and related services	Changes in inventories and acquisition less disposals of valuables	Transformation losses	Use-extended IO model	0
1461	80	Security and investigation services; services to buildings and landscape; office administrative, office support and other business support services	Changes in inventories and acquisition less disposals of valuables	Transformation losses	Use-extended IO model	0
1462	84	Public administration and defence services; compulsory social security services	Changes in inventories and acquisition less disposals of valuables	Transformation losses	Use-extended IO model	0
1463	85	Education services	Changes in inventories and acquisition less disposals of valuables	Transformation losses	Use-extended IO model	0
1464	86	Human health services	Changes in inventories and acquisition less disposals of valuables	Transformation losses	Use-extended IO model	0
1465	87	Social work services	Changes in inventories and acquisition less disposals of valuables	Transformation losses	Use-extended IO model	0
1466	90	Creative, arts and entertainment services; library, archive, museum and other cultural services; gambling and betting services	Changes in inventories and acquisition less disposals of valuables	Transformation losses	Use-extended IO model	9.20314
1467	93	Sporting services and amusement and recreation services	Changes in inventories and acquisition less disposals of valuables	Transformation losses	Use-extended IO model	0
1468	94	Services furnished by membership organisations	Changes in inventories and acquisition less disposals of valuables	Transformation losses	Use-extended IO model	0
1469	95	Repair services of computers and personal and household goods	Changes in inventories and acquisition less disposals of valuables	Transformation losses	Use-extended IO model	0
1470	96	Other personal services	Changes in inventories and acquisition less disposals of valuables	Transformation losses	Use-extended IO model	0
1471	97	Services of households as employers; undifferentiated goods and services produced by households for own use	Changes in inventories and acquisition less disposals of valuables	Transformation losses	Use-extended IO model	0
1472	98	Services provided by extraterritorial organisations and bodies	Changes in inventories and acquisition less disposals of valuables	Transformation losses	Use-extended IO model	0
1473	1	Products of agriculture, hunting and related services	Export demand	Transformation losses	Use-extended IO model	178.261
1474	2	Products of forestry, logging and related services	Export demand	Transformation losses	Use-extended IO model	6.93611
1475	3	Fish and other fishing products; aquaculture products; support services to fishing	Export demand	Transformation losses	Use-extended IO model	0.406174
1476	4	Mining and quarrying	Export demand	Transformation losses	Use-extended IO model	95.6455
1477	10	Food products, beverages and tobacco products	Export demand	Transformation losses	Use-extended IO model	944.356
1478	13	Textiles, wearing apparel and leather products	Export demand	Transformation losses	Use-extended IO model	121.415
1479	16	Wood and of products of wood and cork, except furniture; articles of straw and plaiting materials	Export demand	Transformation losses	Use-extended IO model	546.139
1480	17	Paper and paper products	Export demand	Transformation losses	Use-extended IO model	966.73
1481	18	Printing and recording services	Export demand	Transformation losses	Use-extended IO model	61.574
1482	19	Coke and refined petroleum products	Export demand	Transformation losses	Use-extended IO model	8609.98
1483	20	Chemicals and chemical products	Export demand	Transformation losses	Use-extended IO model	5044.8
1484	21	Basic pharmaceutical products and pharmaceutical preparations	Export demand	Transformation losses	Use-extended IO model	226.316
1485	22	Rubber and plastics products	Export demand	Transformation losses	Use-extended IO model	494.447
1486	23	Other non-metallic mineral products	Export demand	Transformation losses	Use-extended IO model	451.246
1487	24	Basic metals	Export demand	Transformation losses	Use-extended IO model	7434.58
1488	25	Fabricated metal products, except machinery and equipment	Export demand	Transformation losses	Use-extended IO model	1329.01
1489	26	Computer, electronic and optical products	Export demand	Transformation losses	Use-extended IO model	402.663
1490	27	Electrical equipment	Export demand	Transformation losses	Use-extended IO model	710.997
1491	28	Machinery and equipment n.e.c.	Export demand	Transformation losses	Use-extended IO model	1538.56
1492	29	Motor vehicles, trailers and semi-trailers	Export demand	Transformation losses	Use-extended IO model	822.427
1493	30	Other transport equipment	Export demand	Transformation losses	Use-extended IO model	291.058
1494	31	Furniture; other manufactured goods	Export demand	Transformation losses	Use-extended IO model	353.796
1495	33	Repair and installation services of machinery and equipment	Export demand	Transformation losses	Use-extended IO model	204.039
1496	35	Electricity, gas, steam and air-conditioning	Export demand	Transformation losses	Use-extended IO model	4425.22
1497	36	Natural water; water treatment and supply services	Export demand	Transformation losses	Use-extended IO model	0.782634
1498	37	Sewerage; waste collection, treatment and disposal activities; materials recovery; remediation activities and other waste management services	Export demand	Transformation losses	Use-extended IO model	322.27
1499	38	Constructions and construction works	Export demand	Transformation losses	Use-extended IO model	97.1095
1500	45	Wholesale and retail trade and repair services of motor vehicles and motorcycles	Export demand	Transformation losses	Use-extended IO model	36.4129
1501	46	Wholesale trade services, except of motor vehicles and motorcycles	Export demand	Transformation losses	Use-extended IO model	351.865
1502	47	Retail trade services, except of motor vehicles and motorcycles	Export demand	Transformation losses	Use-extended IO model	0
1503	49	Land transport services and transport services via pipelines	Export demand	Transformation losses	Use-extended IO model	2058.69
1504	50	Water transport services	Export demand	Transformation losses	Use-extended IO model	16.0544
1505	51	Air transport services	Export demand	Transformation losses	Use-extended IO model	439.559
1506	52	Warehousing and support services for transportation	Export demand	Transformation losses	Use-extended IO model	493.38
1507	53	Postal and courier services	Export demand	Transformation losses	Use-extended IO model	47.6963
1508	54	Accommodation and food services	Export demand	Transformation losses	Use-extended IO model	304.535
1509	58	Publishing services	Export demand	Transformation losses	Use-extended IO model	58.5541
1510	59	Motion picture, video and television programme production services, sound recording and music publishing; programming and broadcasting services	Export demand	Transformation losses	Use-extended IO model	22.7883
1511	61	Telecommunications services	Export demand	Transformation losses	Use-extended IO model	63.9696
1512	62	Computer programming, consultancy and related services; information services	Export demand	Transformation losses	Use-extended IO model	547.875
1513	64	Financial services, except insurance and pension funding	Export demand	Transformation losses	Use-extended IO model	145.48
1514	65	Insurance, reinsurance and pension funding services, except compulsory social security	Export demand	Transformation losses	Use-extended IO model	44.2108
1515	66	Services auxiliary to financial services and insurance services	Export demand	Transformation losses	Use-extended IO model	6.79575
1516	68	Real estate services including imputed rents	Export demand	Transformation losses	Use-extended IO model	14.8828
1517	69	Legal and accounting services; services of head offices; management consulting services	Export demand	Transformation losses	Use-extended IO model	471.7
1518	71	Architectural and engineering services; technical testing and analysis services	Export demand	Transformation losses	Use-extended IO model	169.012
1519	72	Scientific research and development services	Export demand	Transformation losses	Use-extended IO model	266.167
1520	73	Advertising and market research services	Export demand	Transformation losses	Use-extended IO model	133.932
1521	74	Other professional, scientific and technical services; veterinary services	Export demand	Transformation losses	Use-extended IO model	37.4453
1522	77	Rental and leasing services	Export demand	Transformation losses	Use-extended IO model	142.628
1523	78	Employment services	Export demand	Transformation losses	Use-extended IO model	14.9898
1524	79	Travel agency, tour operator and other reservation services and related services	Export demand	Transformation losses	Use-extended IO model	17.456
1525	80	Security and investigation services; services to buildings and landscape; office administrative, office support and other business support services	Export demand	Transformation losses	Use-extended IO model	27.2925
1526	84	Public administration and defence services; compulsory social security services	Export demand	Transformation losses	Use-extended IO model	21.0286
1527	85	Education services	Export demand	Transformation losses	Use-extended IO model	4.75325
1528	86	Human health services	Export demand	Transformation losses	Use-extended IO model	35.2659
1529	87	Social work services	Export demand	Transformation losses	Use-extended IO model	0
1530	90	Creative, arts and entertainment services; library, archive, museum and other cultural services; gambling and betting services	Export demand	Transformation losses	Use-extended IO model	45.8435
1531	93	Sporting services and amusement and recreation services	Export demand	Transformation losses	Use-extended IO model	8.63464
1532	94	Services furnished by membership organisations	Export demand	Transformation losses	Use-extended IO model	0
1533	95	Repair services of computers and personal and household goods	Export demand	Transformation losses	Use-extended IO model	2.80136
1534	96	Other personal services	Export demand	Transformation losses	Use-extended IO model	0.0857031
1535	97	Services of households as employers; undifferentiated goods and services produced by households for own use	Export demand	Transformation losses	Use-extended IO model	0
1536	98	Services provided by extraterritorial organisations and bodies	Export demand	Transformation losses	Use-extended IO model	0
1537	1	Products of agriculture, hunting and related services	Final consumption expenditure by households	Transportation losses	Use-extended IO model	125.249
1538	2	Products of forestry, logging and related services	Final consumption expenditure by households	Transportation losses	Use-extended IO model	9.89964
1539	3	Fish and other fishing products; aquaculture products; support services to fishing	Final consumption expenditure by households	Transportation losses	Use-extended IO model	2.49816
1540	4	Mining and quarrying	Final consumption expenditure by households	Transportation losses	Use-extended IO model	1.87809
1541	10	Food products, beverages and tobacco products	Final consumption expenditure by households	Transportation losses	Use-extended IO model	427.258
1542	13	Textiles, wearing apparel and leather products	Final consumption expenditure by households	Transportation losses	Use-extended IO model	78.1778
1543	16	Wood and of products of wood and cork, except furniture; articles of straw and plaiting materials	Final consumption expenditure by households	Transportation losses	Use-extended IO model	12.2452
1544	17	Paper and paper products	Final consumption expenditure by households	Transportation losses	Use-extended IO model	31.3416
1545	18	Printing and recording services	Final consumption expenditure by households	Transportation losses	Use-extended IO model	0
1546	19	Coke and refined petroleum products	Final consumption expenditure by households	Transportation losses	Use-extended IO model	4203.71
1547	20	Chemicals and chemical products	Final consumption expenditure by households	Transportation losses	Use-extended IO model	267.396
1548	21	Basic pharmaceutical products and pharmaceutical preparations	Final consumption expenditure by households	Transportation losses	Use-extended IO model	19.2975
1549	22	Rubber and plastics products	Final consumption expenditure by households	Transportation losses	Use-extended IO model	32.623
1550	23	Other non-metallic mineral products	Final consumption expenditure by households	Transportation losses	Use-extended IO model	25.2169
1551	24	Basic metals	Final consumption expenditure by households	Transportation losses	Use-extended IO model	1.24308
1552	25	Fabricated metal products, except machinery and equipment	Final consumption expenditure by households	Transportation losses	Use-extended IO model	35.4037
1553	26	Computer, electronic and optical products	Final consumption expenditure by households	Transportation losses	Use-extended IO model	36.954
1554	27	Electrical equipment	Final consumption expenditure by households	Transportation losses	Use-extended IO model	39.2248
1555	28	Machinery and equipment n.e.c.	Final consumption expenditure by households	Transportation losses	Use-extended IO model	11.4659
1556	29	Motor vehicles, trailers and semi-trailers	Final consumption expenditure by households	Transportation losses	Use-extended IO model	57.5136
1557	30	Other transport equipment	Final consumption expenditure by households	Transportation losses	Use-extended IO model	11.7031
1558	31	Furniture; other manufactured goods	Final consumption expenditure by households	Transportation losses	Use-extended IO model	158.789
1559	33	Repair and installation services of machinery and equipment	Final consumption expenditure by households	Transportation losses	Use-extended IO model	0
1560	35	Electricity, gas, steam and air-conditioning	Final consumption expenditure by households	Transportation losses	Use-extended IO model	3907.58
1561	36	Natural water; water treatment and supply services	Final consumption expenditure by households	Transportation losses	Use-extended IO model	0
1562	37	Sewerage; waste collection, treatment and disposal activities; materials recovery; remediation activities and other waste management services	Final consumption expenditure by households	Transportation losses	Use-extended IO model	7.85294
1563	38	Constructions and construction works	Final consumption expenditure by households	Transportation losses	Use-extended IO model	28.1603
1564	45	Wholesale and retail trade and repair services of motor vehicles and motorcycles	Final consumption expenditure by households	Transportation losses	Use-extended IO model	123.427
1565	46	Wholesale trade services, except of motor vehicles and motorcycles	Final consumption expenditure by households	Transportation losses	Use-extended IO model	0
1566	47	Retail trade services, except of motor vehicles and motorcycles	Final consumption expenditure by households	Transportation losses	Use-extended IO model	0
1567	49	Land transport services and transport services via pipelines	Final consumption expenditure by households	Transportation losses	Use-extended IO model	303.578
1568	50	Water transport services	Final consumption expenditure by households	Transportation losses	Use-extended IO model	0.152608
1569	51	Air transport services	Final consumption expenditure by households	Transportation losses	Use-extended IO model	180.909
1570	52	Warehousing and support services for transportation	Final consumption expenditure by households	Transportation losses	Use-extended IO model	35.5727
1571	53	Postal and courier services	Final consumption expenditure by households	Transportation losses	Use-extended IO model	5.84462
1572	54	Accommodation and food services	Final consumption expenditure by households	Transportation losses	Use-extended IO model	654.189
1573	58	Publishing services	Final consumption expenditure by households	Transportation losses	Use-extended IO model	33.9661
1574	59	Motion picture, video and television programme production services, sound recording and music publishing; programming and broadcasting services	Final consumption expenditure by households	Transportation losses	Use-extended IO model	9.10487
1575	61	Telecommunications services	Final consumption expenditure by households	Transportation losses	Use-extended IO model	60.0682
1576	62	Computer programming, consultancy and related services; information services	Final consumption expenditure by households	Transportation losses	Use-extended IO model	0.7154
1577	64	Financial services, except insurance and pension funding	Final consumption expenditure by households	Transportation losses	Use-extended IO model	30.4
1578	65	Insurance, reinsurance and pension funding services, except compulsory social security	Final consumption expenditure by households	Transportation losses	Use-extended IO model	63.0801
1579	66	Services auxiliary to financial services and insurance services	Final consumption expenditure by households	Transportation losses	Use-extended IO model	4.57015
1580	68	Real estate services including imputed rents	Final consumption expenditure by households	Transportation losses	Use-extended IO model	659.776
1581	69	Legal and accounting services; services of head offices; management consulting services	Final consumption expenditure by households	Transportation losses	Use-extended IO model	19.6971
1582	71	Architectural and engineering services; technical testing and analysis services	Final consumption expenditure by households	Transportation losses	Use-extended IO model	0
1583	72	Scientific research and development services	Final consumption expenditure by households	Transportation losses	Use-extended IO model	0
1584	73	Advertising and market research services	Final consumption expenditure by households	Transportation losses	Use-extended IO model	0
1585	74	Other professional, scientific and technical services; veterinary services	Final consumption expenditure by households	Transportation losses	Use-extended IO model	19.0804
1586	77	Rental and leasing services	Final consumption expenditure by households	Transportation losses	Use-extended IO model	36.4844
1587	78	Employment services	Final consumption expenditure by households	Transportation losses	Use-extended IO model	0
1588	79	Travel agency, tour operator and other reservation services and related services	Final consumption expenditure by households	Transportation losses	Use-extended IO model	84.0831
1589	80	Security and investigation services; services to buildings and landscape; office administrative, office support and other business support services	Final consumption expenditure by households	Transportation losses	Use-extended IO model	29.854
1590	84	Public administration and defence services; compulsory social security services	Final consumption expenditure by households	Transportation losses	Use-extended IO model	2.1351
1591	85	Education services	Final consumption expenditure by households	Transportation losses	Use-extended IO model	53.0761
1592	86	Human health services	Final consumption expenditure by households	Transportation losses	Use-extended IO model	127.341
1593	87	Social work services	Final consumption expenditure by households	Transportation losses	Use-extended IO model	84.1886
1594	90	Creative, arts and entertainment services; library, archive, museum and other cultural services; gambling and betting services	Final consumption expenditure by households	Transportation losses	Use-extended IO model	77.3144
1595	93	Sporting services and amusement and recreation services	Final consumption expenditure by households	Transportation losses	Use-extended IO model	85.9961
1596	94	Services furnished by membership organisations	Final consumption expenditure by households	Transportation losses	Use-extended IO model	4.81954
1597	95	Repair services of computers and personal and household goods	Final consumption expenditure by households	Transportation losses	Use-extended IO model	23.3455
1598	96	Other personal services	Final consumption expenditure by households	Transportation losses	Use-extended IO model	91.7204
1599	97	Services of households as employers; undifferentiated goods and services produced by households for own use	Final consumption expenditure by households	Transportation losses	Use-extended IO model	0
1600	98	Services provided by extraterritorial organisations and bodies	Final consumption expenditure by households	Transportation losses	Use-extended IO model	0
1601	1	Products of agriculture, hunting and related services	Final consumption expenditure by non-profit organisations serving households (NPISH)	Transportation losses	Use-extended IO model	0
1602	2	Products of forestry, logging and related services	Final consumption expenditure by non-profit organisations serving households (NPISH)	Transportation losses	Use-extended IO model	0
1603	3	Fish and other fishing products; aquaculture products; support services to fishing	Final consumption expenditure by non-profit organisations serving households (NPISH)	Transportation losses	Use-extended IO model	0
1604	4	Mining and quarrying	Final consumption expenditure by non-profit organisations serving households (NPISH)	Transportation losses	Use-extended IO model	0
1605	10	Food products, beverages and tobacco products	Final consumption expenditure by non-profit organisations serving households (NPISH)	Transportation losses	Use-extended IO model	0
1606	13	Textiles, wearing apparel and leather products	Final consumption expenditure by non-profit organisations serving households (NPISH)	Transportation losses	Use-extended IO model	0
1607	16	Wood and of products of wood and cork, except furniture; articles of straw and plaiting materials	Final consumption expenditure by non-profit organisations serving households (NPISH)	Transportation losses	Use-extended IO model	0
1608	17	Paper and paper products	Final consumption expenditure by non-profit organisations serving households (NPISH)	Transportation losses	Use-extended IO model	0
1609	18	Printing and recording services	Final consumption expenditure by non-profit organisations serving households (NPISH)	Transportation losses	Use-extended IO model	0
1610	19	Coke and refined petroleum products	Final consumption expenditure by non-profit organisations serving households (NPISH)	Transportation losses	Use-extended IO model	0
1611	20	Chemicals and chemical products	Final consumption expenditure by non-profit organisations serving households (NPISH)	Transportation losses	Use-extended IO model	0
1612	21	Basic pharmaceutical products and pharmaceutical preparations	Final consumption expenditure by non-profit organisations serving households (NPISH)	Transportation losses	Use-extended IO model	0
1613	22	Rubber and plastics products	Final consumption expenditure by non-profit organisations serving households (NPISH)	Transportation losses	Use-extended IO model	0
1614	23	Other non-metallic mineral products	Final consumption expenditure by non-profit organisations serving households (NPISH)	Transportation losses	Use-extended IO model	0
1615	24	Basic metals	Final consumption expenditure by non-profit organisations serving households (NPISH)	Transportation losses	Use-extended IO model	0
1616	25	Fabricated metal products, except machinery and equipment	Final consumption expenditure by non-profit organisations serving households (NPISH)	Transportation losses	Use-extended IO model	0
1617	26	Computer, electronic and optical products	Final consumption expenditure by non-profit organisations serving households (NPISH)	Transportation losses	Use-extended IO model	0
1618	27	Electrical equipment	Final consumption expenditure by non-profit organisations serving households (NPISH)	Transportation losses	Use-extended IO model	0
1619	28	Machinery and equipment n.e.c.	Final consumption expenditure by non-profit organisations serving households (NPISH)	Transportation losses	Use-extended IO model	0
1620	29	Motor vehicles, trailers and semi-trailers	Final consumption expenditure by non-profit organisations serving households (NPISH)	Transportation losses	Use-extended IO model	0
1621	30	Other transport equipment	Final consumption expenditure by non-profit organisations serving households (NPISH)	Transportation losses	Use-extended IO model	0
1622	31	Furniture; other manufactured goods	Final consumption expenditure by non-profit organisations serving households (NPISH)	Transportation losses	Use-extended IO model	0
1623	33	Repair and installation services of machinery and equipment	Final consumption expenditure by non-profit organisations serving households (NPISH)	Transportation losses	Use-extended IO model	0
1624	35	Electricity, gas, steam and air-conditioning	Final consumption expenditure by non-profit organisations serving households (NPISH)	Transportation losses	Use-extended IO model	0
1625	36	Natural water; water treatment and supply services	Final consumption expenditure by non-profit organisations serving households (NPISH)	Transportation losses	Use-extended IO model	0
1626	37	Sewerage; waste collection, treatment and disposal activities; materials recovery; remediation activities and other waste management services	Final consumption expenditure by non-profit organisations serving households (NPISH)	Transportation losses	Use-extended IO model	0
1627	38	Constructions and construction works	Final consumption expenditure by non-profit organisations serving households (NPISH)	Transportation losses	Use-extended IO model	0
1628	45	Wholesale and retail trade and repair services of motor vehicles and motorcycles	Final consumption expenditure by non-profit organisations serving households (NPISH)	Transportation losses	Use-extended IO model	0
1629	46	Wholesale trade services, except of motor vehicles and motorcycles	Final consumption expenditure by non-profit organisations serving households (NPISH)	Transportation losses	Use-extended IO model	0
1630	47	Retail trade services, except of motor vehicles and motorcycles	Final consumption expenditure by non-profit organisations serving households (NPISH)	Transportation losses	Use-extended IO model	0
1631	49	Land transport services and transport services via pipelines	Final consumption expenditure by non-profit organisations serving households (NPISH)	Transportation losses	Use-extended IO model	0
1632	50	Water transport services	Final consumption expenditure by non-profit organisations serving households (NPISH)	Transportation losses	Use-extended IO model	0
1633	51	Air transport services	Final consumption expenditure by non-profit organisations serving households (NPISH)	Transportation losses	Use-extended IO model	0
1634	52	Warehousing and support services for transportation	Final consumption expenditure by non-profit organisations serving households (NPISH)	Transportation losses	Use-extended IO model	0
1635	53	Postal and courier services	Final consumption expenditure by non-profit organisations serving households (NPISH)	Transportation losses	Use-extended IO model	0
1636	54	Accommodation and food services	Final consumption expenditure by non-profit organisations serving households (NPISH)	Transportation losses	Use-extended IO model	0
1637	58	Publishing services	Final consumption expenditure by non-profit organisations serving households (NPISH)	Transportation losses	Use-extended IO model	0
1638	59	Motion picture, video and television programme production services, sound recording and music publishing; programming and broadcasting services	Final consumption expenditure by non-profit organisations serving households (NPISH)	Transportation losses	Use-extended IO model	0
1639	61	Telecommunications services	Final consumption expenditure by non-profit organisations serving households (NPISH)	Transportation losses	Use-extended IO model	0
1640	62	Computer programming, consultancy and related services; information services	Final consumption expenditure by non-profit organisations serving households (NPISH)	Transportation losses	Use-extended IO model	0
1641	64	Financial services, except insurance and pension funding	Final consumption expenditure by non-profit organisations serving households (NPISH)	Transportation losses	Use-extended IO model	0
1642	65	Insurance, reinsurance and pension funding services, except compulsory social security	Final consumption expenditure by non-profit organisations serving households (NPISH)	Transportation losses	Use-extended IO model	0
1643	66	Services auxiliary to financial services and insurance services	Final consumption expenditure by non-profit organisations serving households (NPISH)	Transportation losses	Use-extended IO model	0
1644	68	Real estate services including imputed rents	Final consumption expenditure by non-profit organisations serving households (NPISH)	Transportation losses	Use-extended IO model	0
1645	69	Legal and accounting services; services of head offices; management consulting services	Final consumption expenditure by non-profit organisations serving households (NPISH)	Transportation losses	Use-extended IO model	0
1646	71	Architectural and engineering services; technical testing and analysis services	Final consumption expenditure by non-profit organisations serving households (NPISH)	Transportation losses	Use-extended IO model	0
1647	72	Scientific research and development services	Final consumption expenditure by non-profit organisations serving households (NPISH)	Transportation losses	Use-extended IO model	0
1648	73	Advertising and market research services	Final consumption expenditure by non-profit organisations serving households (NPISH)	Transportation losses	Use-extended IO model	0
1649	74	Other professional, scientific and technical services; veterinary services	Final consumption expenditure by non-profit organisations serving households (NPISH)	Transportation losses	Use-extended IO model	0
1650	77	Rental and leasing services	Final consumption expenditure by non-profit organisations serving households (NPISH)	Transportation losses	Use-extended IO model	0
1651	78	Employment services	Final consumption expenditure by non-profit organisations serving households (NPISH)	Transportation losses	Use-extended IO model	0
1652	79	Travel agency, tour operator and other reservation services and related services	Final consumption expenditure by non-profit organisations serving households (NPISH)	Transportation losses	Use-extended IO model	0
1653	80	Security and investigation services; services to buildings and landscape; office administrative, office support and other business support services	Final consumption expenditure by non-profit organisations serving households (NPISH)	Transportation losses	Use-extended IO model	0
1654	84	Public administration and defence services; compulsory social security services	Final consumption expenditure by non-profit organisations serving households (NPISH)	Transportation losses	Use-extended IO model	0
1655	85	Education services	Final consumption expenditure by non-profit organisations serving households (NPISH)	Transportation losses	Use-extended IO model	37.0783
1656	86	Human health services	Final consumption expenditure by non-profit organisations serving households (NPISH)	Transportation losses	Use-extended IO model	67.4954
1657	87	Social work services	Final consumption expenditure by non-profit organisations serving households (NPISH)	Transportation losses	Use-extended IO model	76.2131
1658	90	Creative, arts and entertainment services; library, archive, museum and other cultural services; gambling and betting services	Final consumption expenditure by non-profit organisations serving households (NPISH)	Transportation losses	Use-extended IO model	1.89785
1659	93	Sporting services and amusement and recreation services	Final consumption expenditure by non-profit organisations serving households (NPISH)	Transportation losses	Use-extended IO model	9.0943
1660	94	Services furnished by membership organisations	Final consumption expenditure by non-profit organisations serving households (NPISH)	Transportation losses	Use-extended IO model	81.9746
1661	95	Repair services of computers and personal and household goods	Final consumption expenditure by non-profit organisations serving households (NPISH)	Transportation losses	Use-extended IO model	0
1662	96	Other personal services	Final consumption expenditure by non-profit organisations serving households (NPISH)	Transportation losses	Use-extended IO model	0
1663	97	Services of households as employers; undifferentiated goods and services produced by households for own use	Final consumption expenditure by non-profit organisations serving households (NPISH)	Transportation losses	Use-extended IO model	0
1664	98	Services provided by extraterritorial organisations and bodies	Final consumption expenditure by non-profit organisations serving households (NPISH)	Transportation losses	Use-extended IO model	0
1665	1	Products of agriculture, hunting and related services	Final consumption expenditure by government	Transportation losses	Use-extended IO model	0
1666	2	Products of forestry, logging and related services	Final consumption expenditure by government	Transportation losses	Use-extended IO model	0
1667	3	Fish and other fishing products; aquaculture products; support services to fishing	Final consumption expenditure by government	Transportation losses	Use-extended IO model	0
1668	4	Mining and quarrying	Final consumption expenditure by government	Transportation losses	Use-extended IO model	0
1669	10	Food products, beverages and tobacco products	Final consumption expenditure by government	Transportation losses	Use-extended IO model	0.0136867
1670	13	Textiles, wearing apparel and leather products	Final consumption expenditure by government	Transportation losses	Use-extended IO model	0
1671	16	Wood and of products of wood and cork, except furniture; articles of straw and plaiting materials	Final consumption expenditure by government	Transportation losses	Use-extended IO model	0
1672	17	Paper and paper products	Final consumption expenditure by government	Transportation losses	Use-extended IO model	0
1673	18	Printing and recording services	Final consumption expenditure by government	Transportation losses	Use-extended IO model	0
1674	19	Coke and refined petroleum products	Final consumption expenditure by government	Transportation losses	Use-extended IO model	0
1675	20	Chemicals and chemical products	Final consumption expenditure by government	Transportation losses	Use-extended IO model	0
1676	21	Basic pharmaceutical products and pharmaceutical preparations	Final consumption expenditure by government	Transportation losses	Use-extended IO model	30.3909
1677	22	Rubber and plastics products	Final consumption expenditure by government	Transportation losses	Use-extended IO model	0
1678	23	Other non-metallic mineral products	Final consumption expenditure by government	Transportation losses	Use-extended IO model	0
1679	24	Basic metals	Final consumption expenditure by government	Transportation losses	Use-extended IO model	0
1680	25	Fabricated metal products, except machinery and equipment	Final consumption expenditure by government	Transportation losses	Use-extended IO model	0
1681	26	Computer, electronic and optical products	Final consumption expenditure by government	Transportation losses	Use-extended IO model	1.27645
1682	27	Electrical equipment	Final consumption expenditure by government	Transportation losses	Use-extended IO model	0
1683	28	Machinery and equipment n.e.c.	Final consumption expenditure by government	Transportation losses	Use-extended IO model	0
1684	29	Motor vehicles, trailers and semi-trailers	Final consumption expenditure by government	Transportation losses	Use-extended IO model	0
1685	30	Other transport equipment	Final consumption expenditure by government	Transportation losses	Use-extended IO model	0.438984
1686	31	Furniture; other manufactured goods	Final consumption expenditure by government	Transportation losses	Use-extended IO model	10.1686
1687	33	Repair and installation services of machinery and equipment	Final consumption expenditure by government	Transportation losses	Use-extended IO model	0
1688	35	Electricity, gas, steam and air-conditioning	Final consumption expenditure by government	Transportation losses	Use-extended IO model	0
1689	36	Natural water; water treatment and supply services	Final consumption expenditure by government	Transportation losses	Use-extended IO model	0
1690	37	Sewerage; waste collection, treatment and disposal activities; materials recovery; remediation activities and other waste management services	Final consumption expenditure by government	Transportation losses	Use-extended IO model	0
1691	38	Constructions and construction works	Final consumption expenditure by government	Transportation losses	Use-extended IO model	0
1692	45	Wholesale and retail trade and repair services of motor vehicles and motorcycles	Final consumption expenditure by government	Transportation losses	Use-extended IO model	0
1693	46	Wholesale trade services, except of motor vehicles and motorcycles	Final consumption expenditure by government	Transportation losses	Use-extended IO model	0
1694	47	Retail trade services, except of motor vehicles and motorcycles	Final consumption expenditure by government	Transportation losses	Use-extended IO model	0
1695	49	Land transport services and transport services via pipelines	Final consumption expenditure by government	Transportation losses	Use-extended IO model	136.561
1696	50	Water transport services	Final consumption expenditure by government	Transportation losses	Use-extended IO model	0
1697	51	Air transport services	Final consumption expenditure by government	Transportation losses	Use-extended IO model	0
1698	52	Warehousing and support services for transportation	Final consumption expenditure by government	Transportation losses	Use-extended IO model	66.27
1699	53	Postal and courier services	Final consumption expenditure by government	Transportation losses	Use-extended IO model	0
1700	54	Accommodation and food services	Final consumption expenditure by government	Transportation losses	Use-extended IO model	0.158694
1701	58	Publishing services	Final consumption expenditure by government	Transportation losses	Use-extended IO model	1.45557
1702	59	Motion picture, video and television programme production services, sound recording and music publishing; programming and broadcasting services	Final consumption expenditure by government	Transportation losses	Use-extended IO model	8.31277
1703	61	Telecommunications services	Final consumption expenditure by government	Transportation losses	Use-extended IO model	0
1704	62	Computer programming, consultancy and related services; information services	Final consumption expenditure by government	Transportation losses	Use-extended IO model	0
1705	64	Financial services, except insurance and pension funding	Final consumption expenditure by government	Transportation losses	Use-extended IO model	0.382991
1706	65	Insurance, reinsurance and pension funding services, except compulsory social security	Final consumption expenditure by government	Transportation losses	Use-extended IO model	0
1707	66	Services auxiliary to financial services and insurance services	Final consumption expenditure by government	Transportation losses	Use-extended IO model	0.090021
1708	68	Real estate services including imputed rents	Final consumption expenditure by government	Transportation losses	Use-extended IO model	0.713625
1709	69	Legal and accounting services; services of head offices; management consulting services	Final consumption expenditure by government	Transportation losses	Use-extended IO model	0
1710	71	Architectural and engineering services; technical testing and analysis services	Final consumption expenditure by government	Transportation losses	Use-extended IO model	2.22696
1711	72	Scientific research and development services	Final consumption expenditure by government	Transportation losses	Use-extended IO model	6.76842
1712	73	Advertising and market research services	Final consumption expenditure by government	Transportation losses	Use-extended IO model	0.164352
1713	74	Other professional, scientific and technical services; veterinary services	Final consumption expenditure by government	Transportation losses	Use-extended IO model	0.559052
1714	77	Rental and leasing services	Final consumption expenditure by government	Transportation losses	Use-extended IO model	2.3312
1715	78	Employment services	Final consumption expenditure by government	Transportation losses	Use-extended IO model	0
1716	79	Travel agency, tour operator and other reservation services and related services	Final consumption expenditure by government	Transportation losses	Use-extended IO model	4.28212
1717	80	Security and investigation services; services to buildings and landscape; office administrative, office support and other business support services	Final consumption expenditure by government	Transportation losses	Use-extended IO model	12.5811
1718	84	Public administration and defence services; compulsory social security services	Final consumption expenditure by government	Transportation losses	Use-extended IO model	628.628
1719	85	Education services	Final consumption expenditure by government	Transportation losses	Use-extended IO model	435.814
1720	86	Human health services	Final consumption expenditure by government	Transportation losses	Use-extended IO model	525.945
1721	87	Social work services	Final consumption expenditure by government	Transportation losses	Use-extended IO model	170.403
1722	90	Creative, arts and entertainment services; library, archive, museum and other cultural services; gambling and betting services	Final consumption expenditure by government	Transportation losses	Use-extended IO model	22.4641
1723	93	Sporting services and amusement and recreation services	Final consumption expenditure by government	Transportation losses	Use-extended IO model	14.9109
1724	94	Services furnished by membership organisations	Final consumption expenditure by government	Transportation losses	Use-extended IO model	72.0453
1725	95	Repair services of computers and personal and household goods	Final consumption expenditure by government	Transportation losses	Use-extended IO model	0
1726	96	Other personal services	Final consumption expenditure by government	Transportation losses	Use-extended IO model	3.55634
1727	97	Services of households as employers; undifferentiated goods and services produced by households for own use	Final consumption expenditure by government	Transportation losses	Use-extended IO model	0
1728	98	Services provided by extraterritorial organisations and bodies	Final consumption expenditure by government	Transportation losses	Use-extended IO model	0
1729	1	Products of agriculture, hunting and related services	Gross fixed capital formation	Transportation losses	Use-extended IO model	7.57857
1730	2	Products of forestry, logging and related services	Gross fixed capital formation	Transportation losses	Use-extended IO model	0
1731	3	Fish and other fishing products; aquaculture products; support services to fishing	Gross fixed capital formation	Transportation losses	Use-extended IO model	0
1732	4	Mining and quarrying	Gross fixed capital formation	Transportation losses	Use-extended IO model	4.59368
1733	10	Food products, beverages and tobacco products	Gross fixed capital formation	Transportation losses	Use-extended IO model	0
1734	13	Textiles, wearing apparel and leather products	Gross fixed capital formation	Transportation losses	Use-extended IO model	1.60612
1735	16	Wood and of products of wood and cork, except furniture; articles of straw and plaiting materials	Gross fixed capital formation	Transportation losses	Use-extended IO model	45.0712
1736	17	Paper and paper products	Gross fixed capital formation	Transportation losses	Use-extended IO model	0
1737	18	Printing and recording services	Gross fixed capital formation	Transportation losses	Use-extended IO model	0
1738	19	Coke and refined petroleum products	Gross fixed capital formation	Transportation losses	Use-extended IO model	0
1739	20	Chemicals and chemical products	Gross fixed capital formation	Transportation losses	Use-extended IO model	4.75538
1740	21	Basic pharmaceutical products and pharmaceutical preparations	Gross fixed capital formation	Transportation losses	Use-extended IO model	0
1741	22	Rubber and plastics products	Gross fixed capital formation	Transportation losses	Use-extended IO model	13.4372
1742	23	Other non-metallic mineral products	Gross fixed capital formation	Transportation losses	Use-extended IO model	38.4755
1743	24	Basic metals	Gross fixed capital formation	Transportation losses	Use-extended IO model	51.6385
1744	25	Fabricated metal products, except machinery and equipment	Gross fixed capital formation	Transportation losses	Use-extended IO model	46.6412
1745	26	Computer, electronic and optical products	Gross fixed capital formation	Transportation losses	Use-extended IO model	33.025
1746	27	Electrical equipment	Gross fixed capital formation	Transportation losses	Use-extended IO model	35.9095
1747	28	Machinery and equipment n.e.c.	Gross fixed capital formation	Transportation losses	Use-extended IO model	146.637
1748	29	Motor vehicles, trailers and semi-trailers	Gross fixed capital formation	Transportation losses	Use-extended IO model	67.1635
1749	30	Other transport equipment	Gross fixed capital formation	Transportation losses	Use-extended IO model	10.8441
1750	31	Furniture; other manufactured goods	Gross fixed capital formation	Transportation losses	Use-extended IO model	47.1396
1751	33	Repair and installation services of machinery and equipment	Gross fixed capital formation	Transportation losses	Use-extended IO model	74.9909
1752	35	Electricity, gas, steam and air-conditioning	Gross fixed capital formation	Transportation losses	Use-extended IO model	0
1753	36	Natural water; water treatment and supply services	Gross fixed capital formation	Transportation losses	Use-extended IO model	0
1754	37	Sewerage; waste collection, treatment and disposal activities; materials recovery; remediation activities and other waste management services	Gross fixed capital formation	Transportation losses	Use-extended IO model	0
1755	38	Constructions and construction works	Gross fixed capital formation	Transportation losses	Use-extended IO model	917.828
1756	45	Wholesale and retail trade and repair services of motor vehicles and motorcycles	Gross fixed capital formation	Transportation losses	Use-extended IO model	1.95675
1757	46	Wholesale trade services, except of motor vehicles and motorcycles	Gross fixed capital formation	Transportation losses	Use-extended IO model	0
1758	47	Retail trade services, except of motor vehicles and motorcycles	Gross fixed capital formation	Transportation losses	Use-extended IO model	0
1759	49	Land transport services and transport services via pipelines	Gross fixed capital formation	Transportation losses	Use-extended IO model	0
1760	50	Water transport services	Gross fixed capital formation	Transportation losses	Use-extended IO model	0
1761	51	Air transport services	Gross fixed capital formation	Transportation losses	Use-extended IO model	0
1762	52	Warehousing and support services for transportation	Gross fixed capital formation	Transportation losses	Use-extended IO model	0
1763	53	Postal and courier services	Gross fixed capital formation	Transportation losses	Use-extended IO model	0
1764	54	Accommodation and food services	Gross fixed capital formation	Transportation losses	Use-extended IO model	0
1765	58	Publishing services	Gross fixed capital formation	Transportation losses	Use-extended IO model	5.10172
1766	59	Motion picture, video and television programme production services, sound recording and music publishing; programming and broadcasting services	Gross fixed capital formation	Transportation losses	Use-extended IO model	2.03972
1767	61	Telecommunications services	Gross fixed capital formation	Transportation losses	Use-extended IO model	0
1768	62	Computer programming, consultancy and related services; information services	Gross fixed capital formation	Transportation losses	Use-extended IO model	173.832
1769	64	Financial services, except insurance and pension funding	Gross fixed capital formation	Transportation losses	Use-extended IO model	0
1770	65	Insurance, reinsurance and pension funding services, except compulsory social security	Gross fixed capital formation	Transportation losses	Use-extended IO model	0
1771	66	Services auxiliary to financial services and insurance services	Gross fixed capital formation	Transportation losses	Use-extended IO model	0
1772	68	Real estate services including imputed rents	Gross fixed capital formation	Transportation losses	Use-extended IO model	32.2475
1773	69	Legal and accounting services; services of head offices; management consulting services	Gross fixed capital formation	Transportation losses	Use-extended IO model	2.88909
1774	71	Architectural and engineering services; technical testing and analysis services	Gross fixed capital formation	Transportation losses	Use-extended IO model	53.3413
1775	72	Scientific research and development services	Gross fixed capital formation	Transportation losses	Use-extended IO model	258.183
1776	73	Advertising and market research services	Gross fixed capital formation	Transportation losses	Use-extended IO model	0
1777	74	Other professional, scientific and technical services; veterinary services	Gross fixed capital formation	Transportation losses	Use-extended IO model	0
1778	77	Rental and leasing services	Gross fixed capital formation	Transportation losses	Use-extended IO model	0
1779	78	Employment services	Gross fixed capital formation	Transportation losses	Use-extended IO model	0
1780	79	Travel agency, tour operator and other reservation services and related services	Gross fixed capital formation	Transportation losses	Use-extended IO model	0
1781	80	Security and investigation services; services to buildings and landscape; office administrative, office support and other business support services	Gross fixed capital formation	Transportation losses	Use-extended IO model	4.4602
1782	84	Public administration and defence services; compulsory social security services	Gross fixed capital formation	Transportation losses	Use-extended IO model	0
1783	85	Education services	Gross fixed capital formation	Transportation losses	Use-extended IO model	0
1784	86	Human health services	Gross fixed capital formation	Transportation losses	Use-extended IO model	0
1785	87	Social work services	Gross fixed capital formation	Transportation losses	Use-extended IO model	0
1786	90	Creative, arts and entertainment services; library, archive, museum and other cultural services; gambling and betting services	Gross fixed capital formation	Transportation losses	Use-extended IO model	4.1929
1787	93	Sporting services and amusement and recreation services	Gross fixed capital formation	Transportation losses	Use-extended IO model	0
1788	94	Services furnished by membership organisations	Gross fixed capital formation	Transportation losses	Use-extended IO model	0
1789	95	Repair services of computers and personal and household goods	Gross fixed capital formation	Transportation losses	Use-extended IO model	0
1790	96	Other personal services	Gross fixed capital formation	Transportation losses	Use-extended IO model	0
1791	97	Services of households as employers; undifferentiated goods and services produced by households for own use	Gross fixed capital formation	Transportation losses	Use-extended IO model	0
1792	98	Services provided by extraterritorial organisations and bodies	Gross fixed capital formation	Transportation losses	Use-extended IO model	0
1793	1	Products of agriculture, hunting and related services	Changes in inventories and acquisition less disposals of valuables	Transportation losses	Use-extended IO model	4.75174
1794	2	Products of forestry, logging and related services	Changes in inventories and acquisition less disposals of valuables	Transportation losses	Use-extended IO model	2.27382
1795	3	Fish and other fishing products; aquaculture products; support services to fishing	Changes in inventories and acquisition less disposals of valuables	Transportation losses	Use-extended IO model	0.00537155
1796	4	Mining and quarrying	Changes in inventories and acquisition less disposals of valuables	Transportation losses	Use-extended IO model	0.1262
1797	10	Food products, beverages and tobacco products	Changes in inventories and acquisition less disposals of valuables	Transportation losses	Use-extended IO model	-1.14807
1798	13	Textiles, wearing apparel and leather products	Changes in inventories and acquisition less disposals of valuables	Transportation losses	Use-extended IO model	0.749632
1799	16	Wood and of products of wood and cork, except furniture; articles of straw and plaiting materials	Changes in inventories and acquisition less disposals of valuables	Transportation losses	Use-extended IO model	-0.272128
1800	17	Paper and paper products	Changes in inventories and acquisition less disposals of valuables	Transportation losses	Use-extended IO model	1.93767
1801	18	Printing and recording services	Changes in inventories and acquisition less disposals of valuables	Transportation losses	Use-extended IO model	0.069777
1802	19	Coke and refined petroleum products	Changes in inventories and acquisition less disposals of valuables	Transportation losses	Use-extended IO model	-47.7761
1803	20	Chemicals and chemical products	Changes in inventories and acquisition less disposals of valuables	Transportation losses	Use-extended IO model	9.3312
1804	21	Basic pharmaceutical products and pharmaceutical preparations	Changes in inventories and acquisition less disposals of valuables	Transportation losses	Use-extended IO model	1.23205
1805	22	Rubber and plastics products	Changes in inventories and acquisition less disposals of valuables	Transportation losses	Use-extended IO model	0.134342
1806	23	Other non-metallic mineral products	Changes in inventories and acquisition less disposals of valuables	Transportation losses	Use-extended IO model	1.28238
1807	24	Basic metals	Changes in inventories and acquisition less disposals of valuables	Transportation losses	Use-extended IO model	96.2366
1808	25	Fabricated metal products, except machinery and equipment	Changes in inventories and acquisition less disposals of valuables	Transportation losses	Use-extended IO model	1.35267
1809	26	Computer, electronic and optical products	Changes in inventories and acquisition less disposals of valuables	Transportation losses	Use-extended IO model	2.74864
1810	27	Electrical equipment	Changes in inventories and acquisition less disposals of valuables	Transportation losses	Use-extended IO model	3.3729
1811	28	Machinery and equipment n.e.c.	Changes in inventories and acquisition less disposals of valuables	Transportation losses	Use-extended IO model	1.84896
1812	29	Motor vehicles, trailers and semi-trailers	Changes in inventories and acquisition less disposals of valuables	Transportation losses	Use-extended IO model	1.56939
1813	30	Other transport equipment	Changes in inventories and acquisition less disposals of valuables	Transportation losses	Use-extended IO model	-0.449971
1814	31	Furniture; other manufactured goods	Changes in inventories and acquisition less disposals of valuables	Transportation losses	Use-extended IO model	17.0824
1815	33	Repair and installation services of machinery and equipment	Changes in inventories and acquisition less disposals of valuables	Transportation losses	Use-extended IO model	0
1816	35	Electricity, gas, steam and air-conditioning	Changes in inventories and acquisition less disposals of valuables	Transportation losses	Use-extended IO model	-23.9915
1817	36	Natural water; water treatment and supply services	Changes in inventories and acquisition less disposals of valuables	Transportation losses	Use-extended IO model	-0.0051166
1818	37	Sewerage; waste collection, treatment and disposal activities; materials recovery; remediation activities and other waste management services	Changes in inventories and acquisition less disposals of valuables	Transportation losses	Use-extended IO model	0.936129
1819	38	Constructions and construction works	Changes in inventories and acquisition less disposals of valuables	Transportation losses	Use-extended IO model	-0.289643
1820	45	Wholesale and retail trade and repair services of motor vehicles and motorcycles	Changes in inventories and acquisition less disposals of valuables	Transportation losses	Use-extended IO model	0
1821	46	Wholesale trade services, except of motor vehicles and motorcycles	Changes in inventories and acquisition less disposals of valuables	Transportation losses	Use-extended IO model	3.35241
1822	47	Retail trade services, except of motor vehicles and motorcycles	Changes in inventories and acquisition less disposals of valuables	Transportation losses	Use-extended IO model	0
1823	49	Land transport services and transport services via pipelines	Changes in inventories and acquisition less disposals of valuables	Transportation losses	Use-extended IO model	0
1824	50	Water transport services	Changes in inventories and acquisition less disposals of valuables	Transportation losses	Use-extended IO model	0
1825	51	Air transport services	Changes in inventories and acquisition less disposals of valuables	Transportation losses	Use-extended IO model	0
1826	52	Warehousing and support services for transportation	Changes in inventories and acquisition less disposals of valuables	Transportation losses	Use-extended IO model	0
1827	53	Postal and courier services	Changes in inventories and acquisition less disposals of valuables	Transportation losses	Use-extended IO model	0
1828	54	Accommodation and food services	Changes in inventories and acquisition less disposals of valuables	Transportation losses	Use-extended IO model	0
1829	58	Publishing services	Changes in inventories and acquisition less disposals of valuables	Transportation losses	Use-extended IO model	0.325338
1830	59	Motion picture, video and television programme production services, sound recording and music publishing; programming and broadcasting services	Changes in inventories and acquisition less disposals of valuables	Transportation losses	Use-extended IO model	0.0330614
1831	61	Telecommunications services	Changes in inventories and acquisition less disposals of valuables	Transportation losses	Use-extended IO model	0
1832	62	Computer programming, consultancy and related services; information services	Changes in inventories and acquisition less disposals of valuables	Transportation losses	Use-extended IO model	1.45457
1833	64	Financial services, except insurance and pension funding	Changes in inventories and acquisition less disposals of valuables	Transportation losses	Use-extended IO model	0
1834	65	Insurance, reinsurance and pension funding services, except compulsory social security	Changes in inventories and acquisition less disposals of valuables	Transportation losses	Use-extended IO model	0
1835	66	Services auxiliary to financial services and insurance services	Changes in inventories and acquisition less disposals of valuables	Transportation losses	Use-extended IO model	0
1836	68	Real estate services including imputed rents	Changes in inventories and acquisition less disposals of valuables	Transportation losses	Use-extended IO model	0
1837	69	Legal and accounting services; services of head offices; management consulting services	Changes in inventories and acquisition less disposals of valuables	Transportation losses	Use-extended IO model	-0.13271
1838	71	Architectural and engineering services; technical testing and analysis services	Changes in inventories and acquisition less disposals of valuables	Transportation losses	Use-extended IO model	2.535
1839	72	Scientific research and development services	Changes in inventories and acquisition less disposals of valuables	Transportation losses	Use-extended IO model	-3.00373
1840	73	Advertising and market research services	Changes in inventories and acquisition less disposals of valuables	Transportation losses	Use-extended IO model	0.0718261
1841	74	Other professional, scientific and technical services; veterinary services	Changes in inventories and acquisition less disposals of valuables	Transportation losses	Use-extended IO model	0.0974468
1842	77	Rental and leasing services	Changes in inventories and acquisition less disposals of valuables	Transportation losses	Use-extended IO model	0
1843	78	Employment services	Changes in inventories and acquisition less disposals of valuables	Transportation losses	Use-extended IO model	0
1844	79	Travel agency, tour operator and other reservation services and related services	Changes in inventories and acquisition less disposals of valuables	Transportation losses	Use-extended IO model	0
1845	80	Security and investigation services; services to buildings and landscape; office administrative, office support and other business support services	Changes in inventories and acquisition less disposals of valuables	Transportation losses	Use-extended IO model	0
1846	84	Public administration and defence services; compulsory social security services	Changes in inventories and acquisition less disposals of valuables	Transportation losses	Use-extended IO model	0
1847	85	Education services	Changes in inventories and acquisition less disposals of valuables	Transportation losses	Use-extended IO model	0
1848	86	Human health services	Changes in inventories and acquisition less disposals of valuables	Transportation losses	Use-extended IO model	0
1849	87	Social work services	Changes in inventories and acquisition less disposals of valuables	Transportation losses	Use-extended IO model	0
1850	90	Creative, arts and entertainment services; library, archive, museum and other cultural services; gambling and betting services	Changes in inventories and acquisition less disposals of valuables	Transportation losses	Use-extended IO model	1.9795
1851	93	Sporting services and amusement and recreation services	Changes in inventories and acquisition less disposals of valuables	Transportation losses	Use-extended IO model	0
1852	94	Services furnished by membership organisations	Changes in inventories and acquisition less disposals of valuables	Transportation losses	Use-extended IO model	0
1853	95	Repair services of computers and personal and household goods	Changes in inventories and acquisition less disposals of valuables	Transportation losses	Use-extended IO model	0
1854	96	Other personal services	Changes in inventories and acquisition less disposals of valuables	Transportation losses	Use-extended IO model	0
1855	97	Services of households as employers; undifferentiated goods and services produced by households for own use	Changes in inventories and acquisition less disposals of valuables	Transportation losses	Use-extended IO model	0
1856	98	Services provided by extraterritorial organisations and bodies	Changes in inventories and acquisition less disposals of valuables	Transportation losses	Use-extended IO model	0
1857	1	Products of agriculture, hunting and related services	Export demand	Transportation losses	Use-extended IO model	38.3421
1858	2	Products of forestry, logging and related services	Export demand	Transportation losses	Use-extended IO model	1.49188
1859	3	Fish and other fishing products; aquaculture products; support services to fishing	Export demand	Transportation losses	Use-extended IO model	0.0873637
1860	4	Mining and quarrying	Export demand	Transportation losses	Use-extended IO model	20.5723
1861	10	Food products, beverages and tobacco products	Export demand	Transportation losses	Use-extended IO model	203.121
1862	13	Textiles, wearing apparel and leather products	Export demand	Transportation losses	Use-extended IO model	26.115
1863	16	Wood and of products of wood and cork, except furniture; articles of straw and plaiting materials	Export demand	Transportation losses	Use-extended IO model	117.469
1864	17	Paper and paper products	Export demand	Transportation losses	Use-extended IO model	207.934
1865	18	Printing and recording services	Export demand	Transportation losses	Use-extended IO model	13.2439
1866	19	Coke and refined petroleum products	Export demand	Transportation losses	Use-extended IO model	1851.92
1867	20	Chemicals and chemical products	Export demand	Transportation losses	Use-extended IO model	1085.08
1868	21	Basic pharmaceutical products and pharmaceutical preparations	Export demand	Transportation losses	Use-extended IO model	48.6782
1869	22	Rubber and plastics products	Export demand	Transportation losses	Use-extended IO model	106.35
1870	23	Other non-metallic mineral products	Export demand	Transportation losses	Use-extended IO model	97.0582
1871	24	Basic metals	Export demand	Transportation losses	Use-extended IO model	1599.1
1872	25	Fabricated metal products, except machinery and equipment	Export demand	Transportation losses	Use-extended IO model	285.856
1873	26	Computer, electronic and optical products	Export demand	Transportation losses	Use-extended IO model	86.6086
1874	27	Electrical equipment	Export demand	Transportation losses	Use-extended IO model	152.928
1875	28	Machinery and equipment n.e.c.	Export demand	Transportation losses	Use-extended IO model	330.928
1876	29	Motor vehicles, trailers and semi-trailers	Export demand	Transportation losses	Use-extended IO model	176.895
1877	30	Other transport equipment	Export demand	Transportation losses	Use-extended IO model	62.6034
1878	31	Furniture; other manufactured goods	Export demand	Transportation losses	Use-extended IO model	76.0978
1879	33	Repair and installation services of machinery and equipment	Export demand	Transportation losses	Use-extended IO model	43.8867
1880	35	Electricity, gas, steam and air-conditioning	Export demand	Transportation losses	Use-extended IO model	951.817
1881	36	Natural water; water treatment and supply services	Export demand	Transportation losses	Use-extended IO model	0.168336
1882	37	Sewerage; waste collection, treatment and disposal activities; materials recovery; remediation activities and other waste management services	Export demand	Transportation losses	Use-extended IO model	69.3168
1883	38	Constructions and construction works	Export demand	Transportation losses	Use-extended IO model	20.8872
1884	45	Wholesale and retail trade and repair services of motor vehicles and motorcycles	Export demand	Transportation losses	Use-extended IO model	7.83204
1885	46	Wholesale trade services, except of motor vehicles and motorcycles	Export demand	Transportation losses	Use-extended IO model	75.6825
1886	47	Retail trade services, except of motor vehicles and motorcycles	Export demand	Transportation losses	Use-extended IO model	0
1887	49	Land transport services and transport services via pipelines	Export demand	Transportation losses	Use-extended IO model	442.802
1888	50	Water transport services	Export demand	Transportation losses	Use-extended IO model	3.45313
1889	51	Air transport services	Export demand	Transportation losses	Use-extended IO model	94.5446
1890	52	Warehousing and support services for transportation	Export demand	Transportation losses	Use-extended IO model	106.121
1891	53	Postal and courier services	Export demand	Transportation losses	Use-extended IO model	10.259
1892	54	Accommodation and food services	Export demand	Transportation losses	Use-extended IO model	65.5023
1893	58	Publishing services	Export demand	Transportation losses	Use-extended IO model	12.5944
1894	59	Motion picture, video and television programme production services, sound recording and music publishing; programming and broadcasting services	Export demand	Transportation losses	Use-extended IO model	4.90151
1895	61	Telecommunications services	Export demand	Transportation losses	Use-extended IO model	13.7592
1896	62	Computer programming, consultancy and related services; information services	Export demand	Transportation losses	Use-extended IO model	117.842
1897	64	Financial services, except insurance and pension funding	Export demand	Transportation losses	Use-extended IO model	31.2912
1898	65	Insurance, reinsurance and pension funding services, except compulsory social security	Export demand	Transportation losses	Use-extended IO model	9.50927
1899	66	Services auxiliary to financial services and insurance services	Export demand	Transportation losses	Use-extended IO model	1.4617
1900	68	Real estate services including imputed rents	Export demand	Transportation losses	Use-extended IO model	3.20113
1901	69	Legal and accounting services; services of head offices; management consulting services	Export demand	Transportation losses	Use-extended IO model	101.458
1902	71	Architectural and engineering services; technical testing and analysis services	Export demand	Transportation losses	Use-extended IO model	36.3527
1903	72	Scientific research and development services	Export demand	Transportation losses	Use-extended IO model	57.2497
1904	73	Advertising and market research services	Export demand	Transportation losses	Use-extended IO model	28.8073
1905	74	Other professional, scientific and technical services; veterinary services	Export demand	Transportation losses	Use-extended IO model	8.0541
1906	77	Rental and leasing services	Export demand	Transportation losses	Use-extended IO model	30.6778
1907	78	Employment services	Export demand	Transportation losses	Use-extended IO model	3.22414
1908	79	Travel agency, tour operator and other reservation services and related services	Export demand	Transportation losses	Use-extended IO model	3.75459
1909	80	Security and investigation services; services to buildings and landscape; office administrative, office support and other business support services	Export demand	Transportation losses	Use-extended IO model	5.87034
1910	84	Public administration and defence services; compulsory social security services	Export demand	Transportation losses	Use-extended IO model	4.52302
1911	85	Education services	Export demand	Transportation losses	Use-extended IO model	1.02237
1912	86	Human health services	Export demand	Transportation losses	Use-extended IO model	7.58531
1913	87	Social work services	Export demand	Transportation losses	Use-extended IO model	0
1914	90	Creative, arts and entertainment services; library, archive, museum and other cultural services; gambling and betting services	Export demand	Transportation losses	Use-extended IO model	9.86046
1915	93	Sporting services and amusement and recreation services	Export demand	Transportation losses	Use-extended IO model	1.85722
1916	94	Services furnished by membership organisations	Export demand	Transportation losses	Use-extended IO model	0
1917	95	Repair services of computers and personal and household goods	Export demand	Transportation losses	Use-extended IO model	0.602543
1918	96	Other personal services	Export demand	Transportation losses	Use-extended IO model	0.0184338
1919	97	Services of households as employers; undifferentiated goods and services produced by households for own use	Export demand	Transportation losses	Use-extended IO model	0
1920	98	Services provided by extraterritorial organisations and bodies	Export demand	Transportation losses	Use-extended IO model	0
1921	1	Products of agriculture, hunting and related services	Final consumption expenditure by households	Natural inputs	Supply-extended IO model	14490.6
1922	2	Products of forestry, logging and related services	Final consumption expenditure by households	Natural inputs	Supply-extended IO model	34809
1923	3	Fish and other fishing products; aquaculture products; support services to fishing	Final consumption expenditure by households	Natural inputs	Supply-extended IO model	42.3319
1924	4	Mining and quarrying	Final consumption expenditure by households	Natural inputs	Supply-extended IO model	610.797
1925	10	Food products, beverages and tobacco products	Final consumption expenditure by households	Natural inputs	Supply-extended IO model	19186.6
1926	13	Textiles, wearing apparel and leather products	Final consumption expenditure by households	Natural inputs	Supply-extended IO model	1336.98
1927	16	Wood and of products of wood and cork, except furniture; articles of straw and plaiting materials	Final consumption expenditure by households	Natural inputs	Supply-extended IO model	3623.59
1928	17	Paper and paper products	Final consumption expenditure by households	Natural inputs	Supply-extended IO model	3215.28
1929	18	Printing and recording services	Final consumption expenditure by households	Natural inputs	Supply-extended IO model	0
1930	19	Coke and refined petroleum products	Final consumption expenditure by households	Natural inputs	Supply-extended IO model	12404.5
1931	20	Chemicals and chemical products	Final consumption expenditure by households	Natural inputs	Supply-extended IO model	2193.39
1932	21	Basic pharmaceutical products and pharmaceutical preparations	Final consumption expenditure by households	Natural inputs	Supply-extended IO model	336.084
1933	22	Rubber and plastics products	Final consumption expenditure by households	Natural inputs	Supply-extended IO model	1104.17
1934	23	Other non-metallic mineral products	Final consumption expenditure by households	Natural inputs	Supply-extended IO model	599.771
1935	24	Basic metals	Final consumption expenditure by households	Natural inputs	Supply-extended IO model	9.16465
1936	25	Fabricated metal products, except machinery and equipment	Final consumption expenditure by households	Natural inputs	Supply-extended IO model	426.562
1937	26	Computer, electronic and optical products	Final consumption expenditure by households	Natural inputs	Supply-extended IO model	503.71
1938	27	Electrical equipment	Final consumption expenditure by households	Natural inputs	Supply-extended IO model	501.461
1939	28	Machinery and equipment n.e.c.	Final consumption expenditure by households	Natural inputs	Supply-extended IO model	150.123
1940	29	Motor vehicles, trailers and semi-trailers	Final consumption expenditure by households	Natural inputs	Supply-extended IO model	741.265
1941	30	Other transport equipment	Final consumption expenditure by households	Natural inputs	Supply-extended IO model	163.931
1942	31	Furniture; other manufactured goods	Final consumption expenditure by households	Natural inputs	Supply-extended IO model	3876.02
1943	33	Repair and installation services of machinery and equipment	Final consumption expenditure by households	Natural inputs	Supply-extended IO model	0
1944	35	Electricity, gas, steam and air-conditioning	Final consumption expenditure by households	Natural inputs	Supply-extended IO model	69234.6
1945	36	Natural water; water treatment and supply services	Final consumption expenditure by households	Natural inputs	Supply-extended IO model	0
1946	37	Sewerage; waste collection, treatment and disposal activities; materials recovery; remediation activities and other waste management services	Final consumption expenditure by households	Natural inputs	Supply-extended IO model	145.065
1947	38	Constructions and construction works	Final consumption expenditure by households	Natural inputs	Supply-extended IO model	721.831
1948	45	Wholesale and retail trade and repair services of motor vehicles and motorcycles	Final consumption expenditure by households	Natural inputs	Supply-extended IO model	1686.39
1949	46	Wholesale trade services, except of motor vehicles and motorcycles	Final consumption expenditure by households	Natural inputs	Supply-extended IO model	0
1950	47	Retail trade services, except of motor vehicles and motorcycles	Final consumption expenditure by households	Natural inputs	Supply-extended IO model	0
1951	49	Land transport services and transport services via pipelines	Final consumption expenditure by households	Natural inputs	Supply-extended IO model	3016
1952	50	Water transport services	Final consumption expenditure by households	Natural inputs	Supply-extended IO model	1.45906
1953	51	Air transport services	Final consumption expenditure by households	Natural inputs	Supply-extended IO model	907.568
1954	52	Warehousing and support services for transportation	Final consumption expenditure by households	Natural inputs	Supply-extended IO model	629.025
1955	53	Postal and courier services	Final consumption expenditure by households	Natural inputs	Supply-extended IO model	71.0796
1956	54	Accommodation and food services	Final consumption expenditure by households	Natural inputs	Supply-extended IO model	11589.3
1957	58	Publishing services	Final consumption expenditure by households	Natural inputs	Supply-extended IO model	891.156
1958	59	Motion picture, video and television programme production services, sound recording and music publishing; programming and broadcasting services	Final consumption expenditure by households	Natural inputs	Supply-extended IO model	144.066
1959	61	Telecommunications services	Final consumption expenditure by households	Natural inputs	Supply-extended IO model	1008.87
1960	62	Computer programming, consultancy and related services; information services	Final consumption expenditure by households	Natural inputs	Supply-extended IO model	11.5201
1961	64	Financial services, except insurance and pension funding	Final consumption expenditure by households	Natural inputs	Supply-extended IO model	505.324
1962	65	Insurance, reinsurance and pension funding services, except compulsory social security	Final consumption expenditure by households	Natural inputs	Supply-extended IO model	998.806
1963	66	Services auxiliary to financial services and insurance services	Final consumption expenditure by households	Natural inputs	Supply-extended IO model	76.5204
1964	68	Real estate services including imputed rents	Final consumption expenditure by households	Natural inputs	Supply-extended IO model	11804.7
1965	69	Legal and accounting services; services of head offices; management consulting services	Final consumption expenditure by households	Natural inputs	Supply-extended IO model	329.718
1966	71	Architectural and engineering services; technical testing and analysis services	Final consumption expenditure by households	Natural inputs	Supply-extended IO model	0
1967	72	Scientific research and development services	Final consumption expenditure by households	Natural inputs	Supply-extended IO model	0
1968	73	Advertising and market research services	Final consumption expenditure by households	Natural inputs	Supply-extended IO model	0
1969	74	Other professional, scientific and technical services; veterinary services	Final consumption expenditure by households	Natural inputs	Supply-extended IO model	369.102
1970	77	Rental and leasing services	Final consumption expenditure by households	Natural inputs	Supply-extended IO model	554.388
1971	78	Employment services	Final consumption expenditure by households	Natural inputs	Supply-extended IO model	0
1972	79	Travel agency, tour operator and other reservation services and related services	Final consumption expenditure by households	Natural inputs	Supply-extended IO model	986.82
1973	80	Security and investigation services; services to buildings and landscape; office administrative, office support and other business support services	Final consumption expenditure by households	Natural inputs	Supply-extended IO model	521.022
1974	84	Public administration and defence services; compulsory social security services	Final consumption expenditure by households	Natural inputs	Supply-extended IO model	31.3371
1975	85	Education services	Final consumption expenditure by households	Natural inputs	Supply-extended IO model	694.714
1976	86	Human health services	Final consumption expenditure by households	Natural inputs	Supply-extended IO model	1670.92
1977	87	Social work services	Final consumption expenditure by households	Natural inputs	Supply-extended IO model	1147.81
1978	90	Creative, arts and entertainment services; library, archive, museum and other cultural services; gambling and betting services	Final consumption expenditure by households	Natural inputs	Supply-extended IO model	1190.35
1979	93	Sporting services and amusement and recreation services	Final consumption expenditure by households	Natural inputs	Supply-extended IO model	1206.47
1980	94	Services furnished by membership organisations	Final consumption expenditure by households	Natural inputs	Supply-extended IO model	57.5777
1981	95	Repair services of computers and personal and household goods	Final consumption expenditure by households	Natural inputs	Supply-extended IO model	358.486
1982	96	Other personal services	Final consumption expenditure by households	Natural inputs	Supply-extended IO model	1294.8
1983	97	Services of households as employers; undifferentiated goods and services produced by households for own use	Final consumption expenditure by households	Natural inputs	Supply-extended IO model	0
1984	98	Services provided by extraterritorial organisations and bodies	Final consumption expenditure by households	Natural inputs	Supply-extended IO model	0
1985	1	Products of agriculture, hunting and related services	Final consumption expenditure by non-profit organisations serving households (NPISH)	Natural inputs	Supply-extended IO model	0
1986	2	Products of forestry, logging and related services	Final consumption expenditure by non-profit organisations serving households (NPISH)	Natural inputs	Supply-extended IO model	0
1987	3	Fish and other fishing products; aquaculture products; support services to fishing	Final consumption expenditure by non-profit organisations serving households (NPISH)	Natural inputs	Supply-extended IO model	0
1988	4	Mining and quarrying	Final consumption expenditure by non-profit organisations serving households (NPISH)	Natural inputs	Supply-extended IO model	0
1989	10	Food products, beverages and tobacco products	Final consumption expenditure by non-profit organisations serving households (NPISH)	Natural inputs	Supply-extended IO model	0
1990	13	Textiles, wearing apparel and leather products	Final consumption expenditure by non-profit organisations serving households (NPISH)	Natural inputs	Supply-extended IO model	0
1991	16	Wood and of products of wood and cork, except furniture; articles of straw and plaiting materials	Final consumption expenditure by non-profit organisations serving households (NPISH)	Natural inputs	Supply-extended IO model	0
1992	17	Paper and paper products	Final consumption expenditure by non-profit organisations serving households (NPISH)	Natural inputs	Supply-extended IO model	0
1993	18	Printing and recording services	Final consumption expenditure by non-profit organisations serving households (NPISH)	Natural inputs	Supply-extended IO model	0
1994	19	Coke and refined petroleum products	Final consumption expenditure by non-profit organisations serving households (NPISH)	Natural inputs	Supply-extended IO model	0
1995	20	Chemicals and chemical products	Final consumption expenditure by non-profit organisations serving households (NPISH)	Natural inputs	Supply-extended IO model	0
1996	21	Basic pharmaceutical products and pharmaceutical preparations	Final consumption expenditure by non-profit organisations serving households (NPISH)	Natural inputs	Supply-extended IO model	0
1997	22	Rubber and plastics products	Final consumption expenditure by non-profit organisations serving households (NPISH)	Natural inputs	Supply-extended IO model	0
1998	23	Other non-metallic mineral products	Final consumption expenditure by non-profit organisations serving households (NPISH)	Natural inputs	Supply-extended IO model	0
1999	24	Basic metals	Final consumption expenditure by non-profit organisations serving households (NPISH)	Natural inputs	Supply-extended IO model	0
[truncated: 1,649 more rows]

[truncated: 4 more sheets: SRIO-codes, EXIOBASE results-pivot, EXIOBASE results-list, EXIOBASE-codes]
